# Supplementary material for: Factors influencing the caregiver burden for family caregivers of people with moderate-to-severe dementia: A structural equation modeling analysis
Source: PLoS One. 2026 Feb 6;21(2):e0341719. doi: 10.1371/journal.pone.0341719 (PMC12880692; doi:10.1371/journal.pone.0341719)
Supplement: S1 File — (XLSX) [file pone.0341719.s001.xlsx]

## Sheet: Sheet1
	Patient																																																Caregiver
No.	Gender	Age range	Education	Marital status	Years of dementia	Monthly economic income（yuan）	QoL1	QoL2	QoL3	QoL4	QoL5	QoL6	QoL7	QoL8	QoL9	QoL10	QoL11	QoL12	QoL13	PHQ1	PHQ2	PHQ3	PHQ4	PHQ5	PHQ6	PHQ7	PHQ8	PHQ9	ADL1	ADL2	ADL3	ADL4	ADL5	ADL6	ADL7	ADL8	ADL9	ADL10	ADL11	ADL12	ADL13	ADL14	ADL15	ADL16	ADL17	ADL18	ADL19	ADL20	Gender
1	2	3	1	3	1	2	3	3	2	2	2	1	4	3	3	4	2	4	3	1	1	1	2	2	3	2	2	1	1	1	1	1	1	1	1	1	1	1	1	1	1	1	1	1	1	1	1	1	2
2	1	2	2	1	3	1	4	3	3	2	1	2	4	3	3	4	2	4	2	3	2	3	3	1	1	2	1	2	3	4	3	4	3	4	4	4	4	3	3	4	4	4	3	3	4	4	3	3	2
3	2	1	2	1	1	4	4	3	4	4	4	4	4	4	4	3	3	3	3	3	2	3	2	2	2	3	3	3	2	1	1	2	2	1	1	2	1	1	2	2	1	2	2	2	2	1	2	1	1
4	2	2	2	1	1	2	2	2	1	4	3	2	2	2	2	2	3	4	2	3	3	2	2	3	3	2	3	2	3	3	3	3	3	3	3	3	3	3	3	3	3	3	3	3	3	3	3	3	2
5	1	2	2	1	2	2	2	2	2	2	3	2	3	3	2	2	3	4	3	0	2	0	1	1	2	2	1	1	2	1	3	2	2	1	2	2	3	3	3	3	3	3	2	3	3	3	2	3	2
6	2	3	1	1	1	3	3	3	3	1	2	1	1	1	2	2	2	3	2	3	2	3	2	1	1	2	2	1	3	3	2	2	2	3	3	2	2	3	3	1	3	3	1	2	2	2	2	2	2
7	2	1	3	1	1	2	2	3	2	2	2	2	4	4	3	3	3	3	3	3	3	2	3	1	1	1	2	2	1	1	1	1	1	1	1	1	1	1	1	1	1	1	1	1	1	1	1	1	2
8	2	1	1	1	1	1	4	4	3	4	3	3	3	3	4	3	3	4	4	0	1	2	0	2	3	2	2	2	3	3	3	3	3	3	3	3	3	3	3	3	3	3	3	3	3	3	3	3	2
9	2	1	3	1	1	1	1	2	2	1	2	1	3	3	2	3	3	1	1	3	3	2	2	3	2	2	3	2	4	4	3	3	4	3	3	3	3	3	3	3	4	3	3	4	3	3	4	4	1
10	1	1	3	1	1	2	4	4	3	2	1	2	2	2	2	2	2	2	3	0	0	1	1	2	3	1	1	1	3	3	3	1	1	3	3	3	3	3	3	1	1	3	3	3	3	1	3	1	2
11	1	2	2	3	1	1	3	3	3	4	3	3	2	2	3	2	3	3	2	1	2	2	1	0	1	0	1	1	4	2	4	2	4	4	3	4	1	1	2	1	2	1	2	2	2	1	2	1	1
12	1	2	2	1	1	2	2	1	1	3	3	2	1	2	1	2	2	2	1	3	3	3	2	2	3	2	2	2	4	2	3	3	2	3	4	4	1	1	2	1	2	2	2	2	2	2	1	2	2
13	1	1	1	1	1	1	1	2	2	4	4	3	3	3	2	3	2	2	2	0	1	1	2	0	2	2	1	2	4	3	3	3	2	3	3	4	2	1	2	2	3	1	2	2	3	3	2	2	1
14	2	1	1	1	1	2	3	4	4	4	3	4	4	3	3	3	3	3	4	3	2	3	3	0	2	1	1	2	3	3	1	3	1	3	3	3	1	1	1	1	1	1	3	1	3	3	1	3	2
15	1	1	1	3	1	1	3	3	3	1	1	1	3	3	3	2	2	3	3	3	2	3	2	0	2	1	2	2	2	1	1	3	3	1	3	1	2	2	1	1	3	3	2	2	1	2	1	2	2
16	2	1	1	1	1	1	3	3	3	2	2	2	1	2	2	2	2	1	2	1	2	2	2	1	2	1	2	1	1	1	2	1	2	1	1	1	3	2	3	3	3	3	2	3	2	3	2	3	2
17	2	1	2	1	1	3	4	2	4	3	3	3	3	2	2	2	2	2	1	3	2	2	3	0	1	1	2	1	4	3	2	3	3	3	3	4	3	3	2	3	2	2	3	3	2	3	2	3	1
18	2	1	1	1	1	1	4	4	4	4	4	3	4	3	4	3	3	3	4	1	1	1	0	1	1	0	0	0	3	3	3	3	3	3	3	3	3	3	3	3	3	3	3	3	3	3	3	3	2
19	2	1	2	1	1	2	1	2	1	4	2	2	3	2	3	3	3	3	3	2	1	2	2	2	2	2	1	3	3	2	2	3	3	3	2	3	2	1	2	2	3	2	2	2	1	2	2	2	1
20	2	2	3	3	3	2	4	3	4	2	2	3	4	2	3	4	2	2	2	1	2	2	2	2	3	1	2	1	3	2	3	3	2	3	3	3	1	1	1	2	1	2	2	2	2	1	2	2	2
21	2	2	2	1	3	2	2	1	3	3	2	3	3	3	3	2	2	3	3	1	1	2	2	0	1	0	1	1	1	1	1	1	1	2	2	2	1	1	2	2	1	1	1	1	1	2	2	2	2
22	1	1	3	1	2	2	1	2	2	4	4	2	3	3	3	2	2	2	1	2	1	2	2	0	1	0	1	1	2	1	3	2	2	2	2	2	4	3	4	3	4	2	2	4	2	3	4	3	2
23	2	4	1	3	1	1	4	4	4	3	3	4	4	3	3	4	4	4	4	0	0	0	0	1	0	1	0	1	4	4	4	4	4	4	3	3	3	3	3	4	4	4	4	3	4	4	4	3	2
24	1	3	1	3	1	3	3	3	3	2	3	1	3	3	3	3	3	4	3	3	2	3	3	2	2	2	1	2	4	3	4	4	3	3	3	3	2	3	1	2	2	2	2	3	1	2	2	3	2
25	2	3	2	1	1	1	2	3	2	3	2	2	1	1	1	1	2	4	4	3	2	2	2	0	1	0	1	1	4	2	2	4	3	2	3	3	2	3	2	1	2	2	2	3	1	2	3	3	1
26	2	1	2	1	2	1	3	3	4	3	3	3	4	4	3	3	4	4	3	2	2	3	2	1	2	2	1	2	1	1	1	2	1	2	2	2	4	2	2	3	4	4	3	2	3	4	4	2	2
27	2	3	1	1	1	2	3	4	4	3	3	4	4	4	3	3	4	3	4	0	1	0	0	1	0	0	0	0	3	4	3	4	4	4	3	3	4	3	3	3	3	4	4	4	4	3	4	3	2
28	1	1	4	1	1	2	1	2	1	1	2	1	2	2	2	2	2	1	1	0	1	1	0	1	1	1	0	1	3	4	3	3	3	3	3	4	3	4	4	4	4	4	3	3	3	4	3	3	2
29	2	3	1	3	1	2	1	2	2	1	1	2	2	2	1	1	1	2	1	0	0	0	1	1	0	1	1	1	3	3	3	4	4	4	3	3	4	4	4	3	3	4	4	3	3	4	4	3	2
30	1	1	1	1	1	1	3	2	3	2	2	3	2	2	1	2	1	2	2	3	3	2	3	1	1	1	2	1	3	3	3	3	2	3	3	3	2	3	2	3	1	3	1	3	1	2	2	1	1
31	1	2	2	3	2	3	3	2	2	3	3	3	1	2	1	2	1	1	1	0	0	1	1	2	2	2	2	2	1	1	1	1	1	1	1	3	3	3	3	3	3	3	3	3	3	3	3	3	2
32	2	1	1	1	1	1	3	3	2	4	2	4	4	3	3	2	2	2	2	2	3	1	1	2	2	2	3	3	3	3	3	3	2	2	2	2	4	3	4	4	2	4	3	3	2	4	2	4	2
33	1	2	1	1	1	3	3	2	2	4	4	3	1	2	1	2	1	4	2	0	1	0	0	0	1	0	0	0	1	1	1	3	1	1	1	1	1	1	1	1	1	1	1	1	1	1	1	1	2
34	2	2	1	3	1	1	1	2	2	3	2	2	4	4	3	3	2	3	3	3	3	3	2	1	2	2	2	2	2	2	2	2	3	1	2	3	3	3	3	2	3	2	2	2	2	3	3	2	2
35	1	1	2	1	3	3	2	2	2	3	2	2	3	2	2	3	2	2	3	0	1	1	1	1	1	0	1	1	3	3	3	2	3	3	2	2	4	3	3	3	3	3	2	3	3	4	3	3	2
36	2	2	2	3	1	3	1	1	2	1	1	2	2	1	2	1	2	2	2	0	0	1	0	0	1	0	0	0	2	2	1	2	1	1	1	2	2	2	2	1	2	2	2	1	2	1	1	2	1
37	2	2	1	3	1	1	3	3	3	4	4	3	4	3	4	3	3	4	3	1	1	1	1	1	2	2	2	1	3	2	2	2	3	3	2	2	3	3	3	3	3	3	2	3	2	3	3	3	2
38	1	3	2	3	1	2	3	2	3	3	2	2	3	2	2	3	2	2	2	2	3	1	3	1	2	1	1	2	3	3	3	1	3	1	3	1	3	3	1	1	3	3	3	1	3	1	1	3	1
39	2	2	1	1	3	1	1	1	2	2	1	1	2	2	2	2	1	1	2	3	3	2	2	2	3	2	2	2	1	2	1	1	1	2	1	2	4	3	3	3	3	3	2	2	2	3	2	4	2
40	1	4	2	3	1	1	4	4	3	3	3	4	3	3	3	3	3	4	3	1	2	2	1	0	1	1	2	0	4	3	3	4	3	2	2	2	4	3	2	3	3	4	3	3	3	4	3	4	2
41	1	2	3	1	1	1	4	3	3	2	2	2	4	3	2	3	2	3	2	1	2	2	2	2	1	2	1	2	3	3	2	3	3	2	2	2	3	2	3	2	3	3	2	2	3	3	3	2	1
42	2	3	2	1	1	2	1	2	2	1	2	1	2	2	2	2	2	1	2	2	3	2	2	2	2	3	2	2	3	2	2	2	3	2	3	3	3	2	2	3	2	2	3	2	3	3	3	3	2
43	2	1	2	1	1	1	4	4	3	2	1	3	4	2	3	3	3	3	2	2	3	2	1	3	3	2	3	2	4	2	3	3	3	3	2	3	4	4	4	3	3	2	3	3	3	3	4	3	1
44	2	1	1	1	1	2	3	2	2	3	3	2	3	2	3	3	3	3	3	1	1	0	1	0	1	0	0	1	4	3	2	3	3	4	3	3	4	3	3	3	4	3	3	3	3	3	2	4	2
45	2	3	1	1	1	1	2	3	2	2	2	2	2	1	2	3	2	2	3	0	1	1	0	3	2	2	2	2	4	4	3	4	4	4	4	4	3	3	3	4	4	3	3	3	4	3	4	3	1
46	1	2	2	1	1	1	1	2	2	3	3	3	4	2	2	2	2	4	3	1	2	2	2	2	2	3	3	2	1	1	1	2	2	2	1	1	4	2	4	4	2	2	3	3	3	3	4	3	2
47	2	2	1	3	1	1	2	1	2	1	2	2	2	1	1	2	2	2	1	3	3	3	2	2	2	2	3	3	3	3	1	1	3	3	3	3	1	1	1	1	1	1	1	1	1	1	1	1	2
48	1	2	2	1	1	2	1	2	2	2	2	3	2	1	1	2	3	3	2	1	2	2	1	1	1	1	1	1	4	4	3	3	4	4	3	4	4	4	4	3	4	4	4	4	4	4	4	3	1
49	2	2	2	1	1	1	4	4	3	2	2	2	4	3	2	3	3	3	2	0	0	2	2	0	0	1	1	2	1	2	2	1	2	2	1	2	3	2	3	2	3	3	2	2	2	2	3	2	2
50	1	2	2	3	2	2	4	2	3	1	1	2	2	2	2	2	1	3	3	1	1	2	2	0	2	1	1	1	1	2	1	1	2	2	2	2	2	1	3	2	1	3	1	1	2	3	2	3	2
51	1	2	1	3	1	1	2	2	2	2	2	1	1	1	1	2	2	3	3	2	2	2	1	1	1	1	2	1	4	3	3	3	3	3	3	3	4	2	3	3	3	3	3	2	4	3	4	3	1
52	2	2	3	1	2	2	4	2	3	1	2	1	2	2	3	2	2	4	3	2	1	3	2	1	2	1	1	2	2	3	3	2	3	1	2	2	3	2	2	2	2	3	2	3	2	2	3	2	1
53	1	1	3	1	1	2	4	2	3	4	3	3	2	3	2	2	2	2	1	1	1	2	2	1	1	1	1	2	2	1	2	1	2	2	2	2	3	2	3	2	3	3	3	2	3	2	2	2	2
54	2	3	2	2	2	1	1	1	2	2	2	2	4	4	3	4	3	3	2	1	1	1	2	0	2	1	2	0	2	2	2	3	2	1	1	1	3	3	2	3	2	3	3	2	2	3	2	3	2
55	2	2	1	3	2	1	2	1	1	1	1	1	2	2	1	1	1	2	1	2	3	2	3	2	2	3	2	2	2	3	2	2	1	2	2	1	1	1	1	2	2	1	1	1	2	2	1	1	2
56	2	1	2	1	2	2	3	3	3	1	2	1	1	2	2	1	2	2	3	3	3	2	3	3	2	2	2	2	1	1	1	1	1	1	1	1	1	1	1	3	1	1	3	3	1	3	1	3	2
57	1	2	1	1	2	3	2	2	2	2	2	3	1	1	2	2	1	2	1	0	1	0	1	2	1	2	3	2	3	3	3	3	3	3	3	3	3	3	3	3	3	3	3	3	3	3	3	3	2
58	2	1	1	1	1	1	2	2	3	1	1	2	2	2	3	3	2	2	1	1	1	1	2	3	2	2	2	2	1	1	1	1	1	1	1	1	3	1	3	3	3	1	3	3	1	1	3	3	2
59	1	1	1	2	1	2	3	4	3	3	4	3	4	3	4	3	4	3	4	0	1	2	1	3	2	3	2	3	3	3	3	3	4	4	3	4	4	4	3	3	3	4	3	4	4	4	3	4	2
60	2	1	2	1	3	2	1	1	2	3	2	2	2	1	2	2	1	3	2	0	1	1	1	2	3	1	2	1	3	3	3	3	3	3	1	1	1	3	1	1	1	1	1	1	3	1	1	1	2
61	1	1	1	1	1	2	3	2	3	1	2	2	3	3	3	3	2	3	3	0	0	1	1	1	1	1	1	1	3	1	3	3	3	1	1	3	1	1	3	1	1	1	1	1	3	1	3	1	1
62	1	1	1	3	1	1	2	2	2	4	3	3	2	3	2	2	1	3	2	0	1	1	0	1	2	1	1	2	2	1	3	2	3	3	3	2	2	2	1	1	2	2	1	3	3	3	2	1	2
63	1	2	1	1	1	1	2	2	2	1	2	2	2	2	2	2	1	3	2	3	2	2	3	2	2	2	3	3	3	3	3	4	4	3	3	3	4	3	3	4	3	4	4	4	4	3	4	3	2
64	1	3	1	1	1	1	2	3	1	1	2	2	3	3	2	2	3	1	1	1	2	1	1	1	2	1	2	2	3	2	2	2	3	2	3	3	3	3	2	3	2	2	3	3	3	3	2	2	2
65	1	2	1	1	2	1	3	3	3	2	2	2	2	2	2	1	1	1	2	1	1	1	1	0	1	0	1	0	3	2	3	2	2	3	3	2	4	3	3	3	2	4	3	3	3	3	3	2	2
66	1	1	1	1	2	2	4	3	3	4	3	3	4	3	4	4	3	4	4	1	1	1	0	1	1	1	0	1	3	3	4	4	3	4	4	3	4	3	4	3	3	4	3	4	3	3	4	3	1
67	1	4	3	1	1	3	1	1	1	2	3	2	4	3	3	3	3	3	2	2	3	1	2	2	1	1	1	3	2	1	2	3	2	2	2	2	1	2	2	2	1	2	2	1	1	2	1	1	2
68	2	1	3	1	1	2	1	1	2	2	3	2	2	3	3	2	2	2	2	1	1	1	1	0	0	0	1	0	4	4	3	3	3	4	3	3	1	1	2	2	1	2	1	2	1	2	2	2	1
69	2	1	2	1	1	1	4	3	3	3	3	3	4	3	4	4	4	4	4	1	1	1	0	0	1	0	0	1	4	4	4	4	3	4	3	4	3	3	3	3	3	3	4	3	3	3	3	4	2
70	2	1	2	1	1	1	4	2	2	4	3	2	1	2	2	2	1	1	2	0	1	0	1	0	2	1	1	0	3	3	2	2	3	2	2	3	3	2	2	3	2	2	3	3	3	3	3	3	2
71	1	3	2	3	2	1	2	2	1	1	2	2	1	2	2	2	1	2	1	0	2	2	1	2	2	1	2	2	3	3	2	2	2	3	2	2	4	4	3	3	2	2	3	3	3	3	3	4	2
72	1	2	5	1	2	3	3	3	3	3	4	4	3	3	4	4	4	3	3	0	1	2	1	2	1	1	2	2	4	4	4	4	3	3	3	3	1	2	1	1	2	2	2	2	1	1	2	1	2
73	1	3	3	1	1	3	2	1	1	2	2	2	2	1	2	2	1	1	1	1	1	1	0	1	0	1	1	0	4	4	4	3	3	4	4	4	3	4	4	4	4	3	4	3	4	4	3	4	2
74	1	1	1	4	1	1	4	4	3	1	2	1	2	2	2	2	2	1	1	2	2	2	1	3	3	3	2	2	3	3	3	3	3	3	3	3	3	3	3	3	3	3	3	3	3	3	3	3	2
75	2	2	1	1	1	2	1	2	1	1	1	2	1	1	2	2	1	1	2	1	1	0	0	1	1	1	0	1	1	1	1	1	1	1	1	1	1	1	1	1	1	1	1	1	1	1	1	1	2
76	1	3	2	3	1	2	1	2	2	1	2	1	4	2	3	4	3	3	2	3	3	2	3	1	1	1	2	1	1	1	1	2	1	1	1	2	2	2	2	1	2	1	1	1	2	1	1	2	1
77	1	2	2	1	1	3	2	2	3	1	2	1	3	2	3	3	3	1	2	1	1	2	2	1	1	2	1	1	3	1	3	3	3	1	3	1	1	1	1	1	1	1	1	1	1	1	1	1	2
78	2	1	2	3	1	1	2	1	1	2	2	1	1	2	1	1	2	2	2	2	3	3	3	3	3	2	3	3	3	3	1	1	3	1	1	1	3	1	1	1	3	3	1	3	1	3	1	1	2
79	2	2	1	1	1	1	2	1	2	1	1	1	2	1	2	2	3	2	2	1	2	1	1	2	3	2	1	2	3	3	1	3	3	1	3	1	1	1	1	1	1	1	1	1	1	1	3	1	1
80	2	1	1	1	1	2	1	1	2	4	2	3	4	4	2	3	2	2	2	2	1	1	3	3	3	3	2	3	2	2	1	2	1	2	2	3	3	2	3	2	3	3	3	3	2	2	2	2	1
81	2	1	2	1	1	2	3	3	3	3	4	3	3	4	4	3	3	3	4	1	2	2	2	1	1	2	1	1	3	1	1	1	1	3	1	1	1	1	1	1	1	1	1	1	1	1	1	1	2
82	2	1	1	1	1	1	3	2	3	2	3	2	3	2	3	3	2	3	2	0	0	0	0	1	0	1	1	1	1	1	2	1	1	1	2	2	3	3	3	3	3	2	3	2	2	2	2	2	2
83	1	1	5	1	1	4	2	2	2	4	2	3	4	3	3	3	2	3	3	2	1	1	2	0	2	1	2	2	3	3	3	3	3	3	3	3	3	3	3	3	3	3	3	3	3	3	3	3	2
84	1	2	3	1	1	2	4	3	2	4	3	3	2	1	2	2	2	4	3	0	0	2	1	3	3	3	2	2	3	3	2	2	2	2	3	2	3	2	2	2	2	2	3	3	2	2	2	2	2
85	1	1	3	1	1	2	3	2	2	2	3	3	3	3	3	2	3	4	2	1	2	1	1	0	0	1	2	2	3	4	3	4	4	4	4	4	4	3	4	3	4	4	3	3	3	4	4	3	1
86	1	2	1	1	1	1	2	2	3	1	1	1	2	3	3	2	2	4	3	1	2	2	1	1	2	1	1	1	4	4	2	2	2	2	4	2	2	2	2	1	1	3	2	2	2	3	2	2	1
87	1	2	1	1	1	1	4	4	3	2	2	3	2	1	2	3	1	3	2	1	1	1	0	0	1	0	0	1	3	3	3	3	1	3	3	3	3	3	3	1	1	3	3	3	1	1	3	3	1
88	2	3	1	3	1	2	2	2	1	1	2	2	1	2	2	1	1	2	2	0	0	1	1	1	0	0	1	0	3	3	3	3	3	4	4	3	3	3	3	3	4	4	3	3	3	3	4	4	2
89	2	3	2	3	1	1	4	3	3	4	2	3	3	3	2	2	3	1	2	0	1	1	2	2	2	2	2	2	4	3	3	3	3	3	3	2	4	3	4	2	3	2	3	3	3	4	3	2	1
90	2	2	1	3	1	1	3	3	3	4	3	3	3	2	3	2	2	4	2	3	3	2	2	1	2	1	1	1	2	3	1	2	3	2	3	2	3	2	3	3	2	3	3	3	2	3	2	2	1
91	2	1	1	1	1	1	2	1	1	1	2	1	1	1	2	2	1	2	1	1	1	0	0	1	1	1	0	0	2	1	1	2	1	2	1	2	2	1	2	2	2	2	1	2	2	2	2	2	1
92	1	2	2	1	1	2	3	3	3	3	3	3	4	4	3	4	3	3	4	0	1	1	1	1	1	1	1	1	1	1	1	1	1	1	1	1	1	1	1	1	1	1	1	1	1	1	1	1	1
93	2	3	2	3	1	1	3	3	3	4	3	4	4	4	3	3	3	3	3	1	0	1	1	0	1	1	1	0	4	3	3	3	3	3	3	3	4	3	4	3	4	3	4	3	4	4	3	3	1
94	1	2	1	1	1	1	1	1	2	1	1	1	1	1	2	2	2	1	1	3	2	2	2	3	2	2	2	2	1	1	1	1	1	3	1	1	3	1	1	1	1	3	3	1	3	3	3	3	2
95	1	1	2	2	1	1	3	3	3	3	4	3	3	3	3	3	3	3	4	1	1	2	1	3	3	2	2	2	2	2	3	3	3	2	1	3	2	1	2	1	2	2	2	1	2	2	3	3	2
96	1	2	3	1	1	3	2	3	2	2	2	3	4	4	3	3	2	4	3	0	1	1	1	3	3	3	2	2	1	1	1	1	1	1	1	1	3	3	1	3	1	1	1	1	3	1	1	1	2
97	2	2	1	1	1	1	2	1	1	1	2	2	1	2	2	2	1	1	2	1	0	1	1	0	0	0	1	1	3	3	2	3	2	2	2	3	4	3	3	3	2	4	2	3	2	3	4	4	2
98	1	1	2	1	2	1	1	1	2	1	2	1	3	3	2	2	2	3	2	2	3	3	2	2	2	3	3	2	1	1	1	2	2	2	1	1	1	2	2	2	1	2	2	1	1	2	2	2	1
99	1	2	1	1	1	2	4	2	4	1	1	2	1	2	1	1	2	4	2	1	1	1	1	0	1	0	1	0	4	3	3	2	4	4	4	3	4	3	4	3	3	2	3	3	3	2	3	4	2
100	2	2	1	1	1	2	2	1	2	2	1	2	1	2	2	2	1	2	1	0	0	2	0	1	2	2	1	2	3	3	1	3	3	3	1	3	3	3	3	1	3	3	3	1	1	3	1	3	1
101	2	3	3	3	2	3	1	1	1	2	1	2	2	2	2	1	2	1	1	1	0	1	1	0	1	1	1	1	4	3	4	3	4	4	3	3	3	3	4	4	3	4	4	3	4	4	4	4	1
102	2	1	1	1	1	1	4	3	2	1	2	2	4	2	3	2	4	4	4	2	3	2	2	3	3	3	2	3	2	2	2	2	1	1	2	2	3	3	3	3	3	2	2	2	2	2	3	2	1
103	2	4	1	3	1	1	2	1	1	1	1	1	1	1	1	1	1	1	1	3	2	3	3	2	3	3	3	3	4	3	2	2	4	4	3	3	3	3	2	2	2	2	3	3	3	3	3	3	2
104	2	2	1	3	1	1	2	1	2	4	2	2	2	3	2	2	1	1	2	1	2	1	2	0	1	1	2	1	3	2	3	3	3	2	3	3	2	2	2	2	1	1	3	2	2	2	2	2	1
105	1	3	3	1	2	3	1	2	1	3	3	2	3	2	3	2	3	4	3	0	1	1	2	0	0	1	0	2	2	1	2	3	2	2	2	2	4	3	4	3	2	2	4	3	3	3	4	4	1
106	2	1	1	1	1	1	2	2	2	2	1	2	1	2	2	1	2	2	3	0	1	1	2	2	2	2	2	2	1	2	2	2	2	2	2	2	3	3	2	2	2	2	2	3	2	3	2	2	2
107	2	2	2	1	1	2	3	2	3	2	3	2	1	1	1	2	2	2	1	2	3	1	2	1	2	2	2	1	3	2	3	3	2	2	3	3	2	2	1	2	3	1	2	2	1	1	1	3	1
108	2	1	2	1	1	1	4	4	4	2	2	2	3	3	3	2	3	1	1	0	2	2	1	2	2	2	2	2	1	2	1	1	2	2	1	2	3	2	2	3	3	3	2	2	2	3	2	2	1
109	2	3	3	1	1	4	4	3	3	1	2	1	3	2	2	2	3	4	3	1	1	2	1	0	1	0	2	1	3	3	2	2	3	2	2	2	3	3	2	3	2	2	2	2	2	2	2	2	2
110	1	2	2	1	2	1	3	3	3	4	4	4	4	3	3	3	4	3	4	1	1	2	1	2	2	3	1	3	2	2	1	3	1	1	3	2	2	2	3	2	3	2	1	2	3	3	2	2	2
111	1	2	1	3	2	1	2	1	1	1	2	2	3	3	2	3	3	2	2	3	3	2	2	0	1	2	1	0	3	3	3	2	2	3	2	2	3	3	3	2	3	3	3	3	3	2	3	2	2
112	1	3	1	3	3	1	1	2	1	2	1	1	1	1	2	1	1	2	1	3	3	3	3	3	2	3	2	3	4	3	4	2	2	3	3	4	2	3	2	1	1	2	2	3	2	1	2	3	2
113	1	1	3	1	1	3	3	3	3	3	3	3	1	1	1	2	2	3	3	1	2	1	1	0	2	1	1	2	2	3	1	2	2	1	2	2	2	3	2	3	2	2	3	2	2	2	3	2	2
114	2	1	1	1	2	1	2	2	2	1	1	1	1	1	1	1	1	1	1	3	2	3	3	2	2	3	3	3	3	3	2	2	3	3	2	3	1	2	1	2	2	2	2	1	2	1	1	1	2
115	1	2	2	1	1	3	2	2	2	2	2	2	3	3	3	3	3	2	2	2	3	3	2	3	3	3	3	3	1	1	3	3	3	1	1	3	1	1	1	1	1	1	1	1	1	1	3	1	2
116	1	1	3	1	2	1	2	2	1	1	2	1	1	2	2	1	1	1	2	3	2	2	2	2	2	3	3	3	1	1	1	1	1	3	1	1	1	1	1	1	1	1	1	1	1	1	1	1	2
117	1	3	1	1	1	2	1	1	2	1	2	1	4	2	3	4	3	3	3	3	3	2	3	0	1	1	1	1	2	3	2	3	2	2	2	3	2	3	2	2	1	3	1	2	2	2	1	2	1
118	1	2	2	1	1	1	3	3	2	4	3	4	2	1	3	3	2	2	2	0	1	0	1	0	1	1	0	0	4	3	4	3	4	4	3	3	3	3	4	3	4	3	4	3	4	3	3	3	2
119	2	1	2	1	1	1	1	1	2	1	1	1	1	2	1	2	2	1	1	3	3	3	2	3	3	2	2	2	2	2	1	2	1	2	2	2	4	3	2	4	2	4	2	3	4	4	3	2	2
120	1	2	2	1	2	1	3	2	2	3	2	2	2	3	2	1	2	2	2	3	3	3	2	1	1	2	1	1	1	1	1	1	1	3	1	1	3	1	1	3	1	1	3	3	1	1	3	3	2
121	2	2	1	1	1	1	2	2	3	2	2	2	2	2	3	2	3	1	1	3	3	2	2	3	3	2	3	2	2	1	2	3	2	2	1	3	3	3	2	3	2	2	3	3	2	2	3	2	1
122	1	2	1	1	3	2	2	2	2	1	2	2	2	1	2	1	2	4	3	0	1	1	1	2	2	2	2	2	4	4	4	4	3	4	3	3	3	3	4	3	4	4	4	3	3	3	3	3	1
123	1	1	4	1	2	2	4	2	2	4	3	4	4	3	2	3	3	3	3	2	2	2	2	0	1	0	1	0	1	1	1	1	1	1	1	1	3	1	3	3	1	3	3	3	3	3	3	3	1
124	2	1	1	1	1	1	1	2	2	2	2	1	2	2	1	2	1	3	2	2	2	2	2	3	2	2	2	2	1	2	2	1	2	2	1	2	2	1	2	1	1	2	1	2	1	2	1	2	1
125	2	1	2	1	1	3	3	4	4	3	3	3	3	3	3	3	3	4	3	1	1	0	1	0	1	0	1	0	3	3	3	3	3	3	3	3	3	3	3	3	3	3	3	3	3	3	3	3	2
126	1	2	2	1	1	1	2	1	3	2	1	1	3	3	3	2	2	2	3	3	2	2	3	3	3	2	2	2	4	2	3	3	3	2	2	4	4	3	3	3	2	2	2	3	3	4	3	2	2
127	1	1	1	1	1	1	1	1	2	4	3	2	2	1	2	1	2	1	2	2	2	3	1	1	1	1	2	1	4	4	4	2	3	2	3	2	3	2	2	2	2	3	3	2	3	2	3	2	1
128	2	2	3	1	1	3	2	2	2	1	2	1	4	4	2	4	3	2	2	0	0	1	1	0	0	1	0	0	3	2	2	2	2	3	2	3	2	1	2	3	2	3	3	3	1	2	2	3	2
129	2	1	3	1	1	2	1	2	1	4	4	3	4	2	3	4	2	2	2	0	2	1	2	1	2	1	1	2	3	3	2	3	3	3	2	3	3	2	2	2	2	2	3	2	3	2	2	2	2
130	2	1	2	1	1	1	3	4	4	4	4	3	3	4	3	3	3	4	3	1	2	1	2	2	1	2	2	3	4	4	4	2	3	3	3	3	3	3	3	2	3	3	2	3	3	3	3	3	2
131	2	1	3	1	2	1	4	3	4	1	1	2	4	3	2	2	3	3	2	1	1	2	1	1	2	2	1	2	3	3	2	3	2	3	3	3	1	1	2	2	2	2	1	2	2	1	2	1	1
132	2	1	3	1	3	2	2	1	3	4	4	4	3	3	2	3	2	3	3	3	2	3	2	0	0	0	1	1	2	3	2	3	1	2	3	2	1	2	2	1	2	1	1	1	2	1	2	2	2
133	1	2	2	1	1	1	3	2	2	4	4	2	3	2	3	2	2	1	2	1	1	1	0	0	1	1	0	0	2	2	2	2	2	3	3	2	4	3	2	3	3	4	3	3	2	2	4	3	1
134	1	1	2	1	1	2	3	3	2	2	3	1	1	1	1	1	2	4	2	2	2	2	3	3	2	2	2	2	1	1	1	1	1	3	1	3	1	1	1	1	1	3	1	3	1	1	1	3	2
135	2	1	2	1	1	2	4	4	3	3	4	4	3	4	3	4	3	3	4	1	1	0	0	1	0	1	0	1	3	3	3	3	3	3	3	3	3	3	3	3	3	3	3	3	3	3	3	3	2
136	1	1	1	1	1	2	1	1	2	2	2	2	2	2	1	2	3	2	2	1	1	2	2	1	1	1	1	2	2	3	1	2	2	3	2	3	4	3	3	2	2	3	3	3	2	3	2	3	1
137	2	1	2	1	1	2	1	2	2	3	2	2	3	3	3	2	3	3	3	1	1	2	1	0	1	0	1	1	3	3	3	3	3	3	1	3	1	1	3	1	3	3	3	1	3	1	1	1	2
138	2	1	2	1	1	1	2	2	2	1	1	1	2	1	2	1	2	1	1	2	2	2	2	3	2	2	3	3	1	1	1	3	1	1	1	3	3	3	3	3	3	1	3	3	3	1	1	3	1
139	2	3	2	1	3	3	4	3	3	3	3	2	3	2	2	3	2	2	2	1	2	1	2	3	3	2	2	3	3	3	3	3	3	2	3	2	4	3	3	3	2	3	2	3	2	2	2	2	2
140	1	1	1	1	1	2	3	2	3	2	1	2	3	3	2	2	3	1	2	0	1	0	1	2	1	3	3	2	4	4	3	2	2	3	4	3	3	2	2	3	3	2	3	2	2	3	2	3	2
141	1	2	2	3	1	2	1	1	1	3	3	2	3	3	2	2	3	3	3	1	1	2	2	2	2	2	2	1	3	4	4	4	3	3	3	3	3	3	3	3	4	3	3	4	3	4	3	3	2
142	2	3	1	1	2	1	1	1	1	1	2	1	1	1	1	2	2	1	2	0	0	0	1	1	0	1	1	1	1	2	1	2	2	2	2	2	2	2	1	1	2	1	2	2	1	2	1	1	2
143	2	1	1	1	2	1	4	4	3	4	4	3	4	4	3	4	3	4	4	0	1	0	0	1	0	0	1	0	4	4	3	3	4	3	3	4	3	4	3	4	3	4	3	4	3	3	3	3	2
144	2	3	1	1	3	1	1	2	2	2	2	2	1	2	1	1	1	2	1	3	2	3	2	3	2	2	3	2	1	1	2	2	2	1	2	1	3	2	3	3	2	2	3	2	3	3	3	2	2
145	2	2	2	1	1	2	2	2	2	2	1	2	1	2	1	1	1	2	1	0	1	1	2	2	2	2	2	3	2	2	2	3	3	2	3	2	2	2	2	2	1	2	2	2	2	3	1	1	2
146	1	2	2	1	1	1	3	2	3	3	2	2	4	2	3	4	3	4	3	2	3	2	1	0	2	0	1	1	3	3	3	3	3	4	4	3	4	4	3	3	4	3	3	4	4	3	3	4	2
147	2	1	2	1	1	1	3	4	3	4	4	4	4	4	3	4	4	4	4	3	2	2	2	0	0	2	1	1	1	1	2	1	2	2	1	1	2	2	1	3	1	2	3	3	2	3	2	3	1
148	1	2	1	4	3	1	1	2	1	4	3	4	1	2	1	2	2	2	2	3	3	3	2	2	2	3	2	3	3	3	3	3	3	3	3	2	2	1	2	2	2	3	2	1	3	1	1	2	1
149	1	2	2	1	3	3	2	2	3	3	3	2	4	3	4	3	3	1	2	3	3	2	2	0	0	1	2	1	1	2	1	1	2	2	1	2	1	2	1	2	2	2	1	1	2	2	1	2	2
150	2	1	3	1	1	3	4	4	3	1	1	2	2	3	2	2	1	2	1	1	2	2	2	1	1	1	1	1	2	2	1	1	2	2	2	1	3	3	3	2	2	2	3	3	2	2	3	3	1
151	1	1	2	1	1	2	1	1	1	2	2	2	1	1	2	2	1	1	1	1	2	3	3	2	3	3	2	2	3	1	1	1	1	3	1	3	3	1	3	3	3	3	3	1	3	1	1	3	2
152	1	2	3	1	1	2	4	3	4	1	2	2	3	2	3	3	2	4	2	1	2	2	2	3	3	3	3	2	4	3	3	4	2	3	2	3	2	1	1	2	3	2	3	3	2	2	1	2	2
153	1	3	2	1	1	1	4	2	4	1	2	1	2	1	2	3	2	2	2	1	1	2	2	2	3	2	3	3	1	2	1	1	2	1	1	2	3	2	3	3	2	2	2	2	2	2	2	3	1
154	1	2	1	1	1	3	3	2	3	4	2	4	4	4	4	3	3	1	2	0	1	2	2	1	2	1	1	1	3	2	3	3	2	3	2	3	2	3	2	2	3	1	2	3	2	2	2	2	2
155	1	1	1	1	3	2	2	3	3	1	2	1	2	2	1	2	1	2	2	0	2	0	1	3	2	2	3	2	2	2	2	2	2	1	2	2	4	2	3	3	2	4	2	2	3	3	3	3	1
156	2	3	1	1	1	1	3	3	3	1	2	1	2	2	3	2	3	3	2	2	3	3	2	2	2	3	3	3	2	2	2	2	3	3	3	3	4	2	3	3	3	2	4	4	3	2	4	2	2
157	2	2	1	3	1	1	4	4	3	3	3	2	3	2	2	3	3	4	3	1	2	1	1	1	2	2	2	1	4	4	4	4	4	3	4	4	4	4	3	3	3	4	3	4	3	4	3	4	1
158	2	2	1	1	1	1	2	1	2	1	2	1	4	3	2	3	4	1	1	3	2	2	3	2	2	1	2	1	3	3	3	3	3	1	1	3	1	1	1	1	1	1	1	1	1	1	1	1	2
159	2	3	1	1	1	1	4	3	4	2	3	1	2	1	2	3	2	3	3	1	1	1	1	1	2	2	2	2	3	3	3	3	3	3	3	3	3	3	3	3	3	3	3	3	3	3	3	3	1
160	2	1	4	1	1	3	4	3	3	3	4	3	4	4	3	4	4	4	4	1	1	1	0	1	1	0	0	1	4	4	4	3	3	3	3	4	4	4	4	4	4	3	3	4	3	4	4	3	1
161	1	1	3	1	1	3	1	2	2	1	1	1	1	1	1	2	1	2	2	1	0	0	0	1	1	1	0	0	3	4	4	3	3	4	3	4	4	4	3	4	4	4	4	3	3	3	4	4	1
162	2	2	2	3	1	1	1	2	1	4	3	3	1	2	2	1	2	4	3	2	1	3	1	3	2	3	2	2	2	3	2	2	2	2	3	2	4	3	4	3	2	4	4	3	3	3	3	3	1
163	2	2	1	3	1	3	1	2	2	2	2	1	1	2	2	2	1	1	1	0	0	0	1	1	0	1	1	0	4	3	3	4	3	3	3	4	3	4	4	4	4	3	3	4	4	3	3	4	2
164	2	1	3	1	1	2	2	3	3	4	2	2	2	3	2	2	2	2	3	1	1	2	1	2	2	3	1	1	4	3	4	2	3	3	4	3	3	2	2	2	3	3	3	3	3	2	2	2	1
165	1	2	2	1	2	2	2	1	2	1	1	1	3	3	2	2	3	3	3	1	1	1	2	0	0	1	1	2	4	3	3	2	3	4	3	3	2	3	3	3	1	3	1	2	2	2	2	3	2
166	1	2	3	1	1	3	4	3	3	3	3	2	4	3	2	3	3	3	2	1	1	1	2	1	1	2	2	1	1	2	2	2	2	2	1	1	3	3	3	3	2	2	2	3	2	3	2	3	2
167	2	1	1	1	2	1	3	4	4	3	3	3	3	3	3	4	4	3	3	0	1	1	1	2	3	2	2	2	3	1	3	1	3	3	3	1	3	3	3	3	1	1	1	3	1	3	1	3	1
168	2	1	2	1	1	1	2	3	2	4	3	4	1	1	1	1	2	1	2	2	2	1	1	2	3	2	3	2	2	1	3	2	2	2	2	1	4	3	4	3	3	3	4	3	3	3	2	2	1
169	1	2	3	1	1	3	1	2	1	2	2	1	3	2	3	3	2	1	2	3	2	2	3	3	2	2	3	3	4	2	3	2	3	2	3	2	3	3	2	2	2	3	3	2	2	2	2	2	2
170	1	2	2	1	1	2	3	3	4	4	4	4	3	4	4	3	3	3	3	0	1	1	0	1	0	0	1	0	4	3	4	4	4	3	4	4	3	4	3	4	3	4	3	3	4	4	4	3	2
171	1	1	2	1	1	2	4	4	4	2	1	2	1	2	1	1	2	4	3	1	1	1	2	2	2	3	3	2	4	4	4	2	4	3	3	2	4	4	3	3	2	3	2	4	2	2	4	3	2
172	2	2	2	1	1	2	2	2	1	2	2	2	2	2	2	2	2	2	2	0	2	0	2	2	2	1	1	1	2	2	1	2	1	1	1	1	4	3	2	4	3	3	2	2	3	3	3	3	2
173	1	1	1	1	1	1	2	1	2	1	1	2	4	3	4	3	3	2	3	3	3	2	3	2	2	2	3	1	1	1	1	2	1	2	2	2	1	1	2	2	2	2	2	2	2	2	1	1	1
174	1	2	1	1	1	1	3	2	3	3	2	2	2	2	2	2	1	2	3	3	2	2	2	2	2	2	2	3	1	2	1	1	1	1	1	2	4	4	4	3	2	4	4	3	2	4	3	3	2
175	2	2	1	1	1	1	4	4	4	3	3	3	3	2	2	3	3	1	2	1	1	1	2	2	2	1	1	1	1	1	1	2	1	2	1	2	1	1	1	2	2	1	1	1	1	2	2	2	1
176	2	2	1	1	2	1	3	3	2	1	2	1	4	3	3	3	3	2	3	1	2	2	2	0	1	0	2	1	3	2	3	2	2	2	2	3	2	3	2	3	1	2	2	3	3	2	3	1	1
177	2	2	2	1	1	3	2	1	2	3	3	3	1	2	2	1	1	3	3	0	1	0	2	1	1	2	1	2	1	2	1	2	1	1	2	2	1	1	1	2	2	2	1	1	2	2	1	2	2
178	2	3	1	3	2	2	1	2	2	3	3	3	4	2	2	3	3	4	2	0	0	1	1	3	2	3	2	2	1	1	2	2	1	2	2	1	2	2	2	2	3	2	2	3	2	1	1	3	2
179	2	3	1	1	1	1	4	3	4	3	2	2	2	2	1	2	1	2	3	0	0	1	2	0	1	1	1	2	3	2	3	2	2	2	2	2	1	2	2	1	2	2	2	2	1	2	2	2	2
180	1	1	1	1	1	1	3	3	2	4	3	4	1	2	2	2	2	1	2	0	1	0	1	3	2	3	3	2	1	1	2	1	1	2	1	1	4	3	2	4	3	4	3	2	2	3	3	4	2
181	1	2	3	1	1	1	3	3	2	2	3	2	3	2	2	3	3	4	2	2	1	1	2	0	0	2	1	1	1	1	1	1	1	1	1	1	3	3	3	3	3	3	3	1	3	1	3	3	2
182	2	2	3	1	1	2	1	1	2	2	1	1	4	3	2	2	3	1	2	0	2	1	2	0	0	0	2	1	2	1	2	3	3	3	2	2	3	2	2	2	3	2	3	2	2	3	3	3	2
183	2	2	1	1	1	1	2	1	2	3	3	2	4	2	3	3	3	1	2	1	1	0	1	1	1	1	1	0	1	1	2	1	2	1	1	1	4	3	2	2	3	3	3	2	3	3	3	2	2
184	1	1	2	2	1	2	1	2	2	1	2	1	1	2	2	1	1	1	1	1	1	0	1	0	1	1	0	1	3	3	3	3	3	3	3	3	3	3	3	3	3	3	3	3	3	3	3	3	2
185	1	4	1	1	3	1	1	2	2	3	2	2	1	2	2	1	2	3	2	2	2	3	2	3	2	2	2	3	1	1	1	3	3	1	3	3	1	1	1	3	1	1	1	1	1	1	1	1	2
186	1	1	3	1	1	1	3	3	2	1	2	2	1	1	2	1	2	1	1	1	1	1	1	0	2	1	1	0	3	2	3	2	3	2	3	2	2	2	3	2	3	2	1	2	2	3	2	2	2
187	2	1	1	1	1	1	2	2	1	1	1	1	2	2	3	2	2	3	3	3	3	3	2	0	2	0	0	1	3	3	3	1	3	1	1	1	1	1	1	1	1	1	1	1	1	1	1	1	2
188	2	2	4	1	1	3	3	2	3	3	2	2	1	2	1	1	2	4	3	1	2	1	1	0	2	1	0	1	2	2	1	2	2	2	1	2	2	1	3	2	2	1	1	3	3	1	1	2	2
189	2	1	3	1	1	2	2	2	3	4	3	3	1	1	1	1	1	4	2	2	2	2	2	2	3	2	2	2	1	2	2	2	1	2	2	2	1	2	1	1	2	1	1	1	2	1	2	2	2
190	1	2	1	3	1	1	4	4	3	2	2	2	1	2	1	2	1	2	1	2	1	3	1	2	2	2	2	2	3	3	3	3	4	3	3	3	3	3	3	4	3	4	3	4	3	3	4	4	2
191	1	1	2	1	1	3	1	1	2	2	2	1	2	3	2	1	3	2	2	1	2	1	1	1	2	2	2	2	1	1	1	1	1	1	1	1	3	1	3	1	3	3	1	3	3	1	3	1	2
192	1	2	1	1	1	1	3	3	4	3	3	4	3	3	4	3	4	3	4	0	1	0	1	0	0	1	1	1	4	3	3	4	3	4	4	3	4	4	4	3	3	4	4	4	4	4	3	4	1
193	1	2	3	1	1	3	1	1	2	4	3	2	2	2	2	2	2	4	3	1	1	2	2	1	1	2	2	2	3	3	3	3	2	2	3	2	2	2	2	3	2	2	2	3	1	1	3	1	2
194	2	2	1	1	1	2	3	2	3	2	1	2	4	2	4	2	3	4	3	1	1	0	1	1	0	0	1	0	1	1	1	1	1	1	1	1	3	3	3	3	1	3	3	1	3	1	1	1	2
195	1	1	2	1	1	2	4	4	4	3	3	3	4	4	4	4	4	3	4	0	2	1	1	0	1	1	2	0	4	2	4	3	4	2	2	3	4	3	3	3	4	3	2	2	3	4	3	3	2
196	1	1	2	1	1	2	4	3	3	4	2	2	4	4	3	4	2	2	2	2	2	1	2	2	2	2	2	1	2	2	2	2	2	2	2	2	2	3	2	1	2	1	1	3	2	2	2	2	2
197	2	3	2	3	1	2	3	3	2	4	2	2	2	3	1	2	1	4	2	2	3	3	3	2	2	2	2	3	1	2	2	2	2	1	2	2	3	3	2	3	2	3	3	2	2	2	3	3	2
198	1	2	3	1	1	3	4	3	3	3	4	3	3	4	4	4	4	3	4	1	1	0	0	1	1	1	1	1	4	3	3	3	4	4	4	4	3	4	4	3	3	4	4	3	3	3	3	4	1
199	1	3	3	1	1	3	1	1	2	2	2	1	1	2	2	1	2	1	2	1	1	1	1	0	1	1	0	2	2	1	2	2	1	3	3	1	3	3	3	2	3	3	3	2	3	3	2	2	2
200	2	2	1	1	1	1	3	3	4	4	3	3	4	3	3	3	4	4	4	3	2	3	2	0	2	2	2	2	2	1	2	1	3	3	1	3	2	1	2	2	2	3	1	3	2	2	3	2	2
201	1	2	1	1	1	1	3	2	3	1	1	2	2	2	2	2	2	3	3	3	2	2	2	1	1	2	2	2	4	2	4	4	3	3	3	3	1	1	2	2	1	1	2	2	2	2	1	2	1
202	1	1	1	1	1	2	2	2	2	2	2	1	1	1	2	1	2	2	2	1	1	1	1	0	1	1	0	1	4	2	3	3	3	3	3	3	2	1	2	2	2	2	3	2	2	1	2	3	2
203	2	1	1	1	1	2	2	2	1	3	3	2	3	3	2	3	2	4	3	2	3	2	1	2	3	3	2	2	4	3	4	3	3	4	3	3	3	3	3	3	3	3	4	4	3	3	4	3	2
204	1	1	3	1	1	1	4	4	3	4	3	4	4	3	4	3	3	4	3	0	1	1	0	1	1	1	0	0	4	4	4	3	4	4	4	3	3	4	3	3	3	4	4	4	3	4	4	4	2
205	1	1	2	2	1	3	1	2	1	1	1	1	2	1	2	1	1	1	2	1	1	1	0	0	0	1	0	1	3	3	4	4	3	3	4	3	4	4	4	4	4	3	3	3	4	4	3	3	2
206	1	2	2	1	1	1	3	2	2	3	2	2	1	2	2	2	2	1	2	2	3	2	3	3	3	3	2	3	3	2	3	2	2	3	3	2	4	4	4	3	3	2	2	3	3	3	2	3	1
207	2	3	1	3	2	1	2	2	1	3	2	2	2	1	2	2	2	2	1	0	1	1	0	0	0	1	1	0	3	2	2	3	3	3	2	3	4	2	3	2	3	3	4	3	3	2	4	3	1
208	2	2	3	1	1	3	3	4	3	3	4	3	4	3	4	4	4	4	3	1	2	1	2	2	2	3	1	3	4	3	3	2	3	3	4	3	4	3	4	3	3	3	2	2	2	3	4	3	2
209	1	1	3	1	1	2	1	2	1	1	1	2	1	2	1	2	2	2	2	0	0	1	1	1	2	2	2	1	1	1	1	2	2	2	2	2	4	3	3	3	3	3	3	2	4	3	2	3	1
210	1	2	1	1	1	1	1	2	1	2	1	3	3	2	3	2	2	1	1	0	1	1	2	0	1	1	1	1	4	2	3	3	4	3	4	4	4	3	2	3	4	3	4	2	3	4	4	2	1
211	2	2	1	1	1	2	4	3	3	3	2	2	3	3	3	2	3	1	2	3	3	2	2	3	2	3	3	3	3	3	3	3	1	1	1	1	1	1	1	1	1	1	1	1	1	1	1	1	2
212	1	1	1	1	1	2	1	2	2	4	3	2	3	2	2	2	2	1	2	3	2	2	3	3	2	3	3	3	3	3	2	3	3	2	3	2	1	2	1	1	2	1	1	1	2	1	2	2	2
213	1	1	2	1	1	1	3	2	3	1	1	1	2	2	2	1	3	3	3	0	1	1	2	0	0	2	2	2	3	1	3	1	3	1	1	3	3	1	1	3	3	3	1	1	3	3	1	3	2
214	2	2	3	3	1	2	2	1	3	1	1	1	2	3	2	2	2	3	2	0	2	1	1	1	2	1	2	2	4	4	4	4	3	2	3	2	2	3	2	2	3	3	2	2	2	1	2	2	2
215	1	1	2	1	1	1	2	1	1	4	3	2	4	3	4	4	2	4	3	3	2	2	2	2	3	3	3	1	1	2	2	1	1	2	2	2	2	3	1	1	2	1	1	2	2	2	2	2	2
216	1	3	3	1	1	1	2	3	2	1	1	1	2	2	2	1	2	4	2	2	3	2	3	1	2	1	2	2	2	3	3	1	2	1	2	2	1	2	2	1	1	1	2	2	1	2	1	2	2
217	1	1	2	1	2	1	1	2	2	2	2	2	2	1	1	1	2	2	1	2	2	3	3	2	3	2	3	2	2	2	2	2	1	1	1	2	2	1	2	3	3	2	2	1	2	3	3	2	2
218	1	1	2	1	1	4	4	3	3	3	4	4	4	4	3	3	4	4	3	1	1	2	1	2	2	3	2	3	3	3	4	3	3	4	4	3	3	3	3	3	3	3	3	4	3	3	3	4	1
219	2	3	5	1	2	2	1	1	2	2	2	1	1	2	2	2	2	2	1	3	3	3	2	0	1	1	1	0	4	2	3	3	3	2	4	2	2	2	2	2	2	2	1	2	2	3	1	2	2
220	2	2	1	1	1	1	4	3	3	1	1	2	4	3	3	4	3	2	3	1	2	1	2	2	2	3	3	3	1	2	2	1	1	2	2	2	2	1	2	3	3	2	2	2	2	2	2	2	2
221	2	3	2	3	1	1	3	3	2	1	2	1	4	3	3	2	3	3	3	1	0	1	1	0	1	0	1	0	3	3	2	2	3	2	2	2	3	3	3	2	3	3	3	2	2	3	2	2	2
222	2	1	1	1	2	1	3	3	3	3	3	3	4	3	3	3	4	4	4	3	3	3	2	1	2	1	2	1	1	1	3	1	1	3	3	3	1	1	1	1	1	3	1	3	1	3	3	1	2
223	1	1	3	1	2	3	4	3	2	1	2	2	1	2	1	1	2	1	1	3	3	2	2	2	3	2	2	2	2	2	2	3	2	1	2	2	1	1	2	2	2	2	1	2	2	2	2	2	2
224	1	1	2	1	3	2	1	2	1	2	2	1	1	2	2	1	1	2	2	3	3	2	3	3	3	2	3	3	1	2	1	2	2	2	2	1	2	1	1	1	2	1	1	3	2	2	2	2	2
225	1	1	2	1	1	2	4	3	3	4	4	3	1	2	2	2	2	1	2	2	1	2	2	3	2	3	3	2	3	3	1	1	1	3	3	1	1	1	1	1	3	1	1	1	1	1	3	1	1
226	2	3	1	1	1	1	1	1	2	2	2	1	2	2	2	2	2	2	1	1	1	1	2	1	2	2	1	2	3	2	3	2	3	3	3	2	2	1	3	2	2	2	2	2	1	3	2	1	2
227	1	2	2	3	2	2	3	3	3	1	1	2	3	3	3	2	3	3	3	1	1	1	1	3	3	3	2	2	2	3	1	2	3	3	1	2	1	2	1	2	1	1	2	1	1	1	1	2	1
228	2	2	1	1	1	1	1	2	1	2	3	3	3	2	3	3	3	3	3	3	3	2	2	3	2	2	3	2	3	3	3	3	3	3	3	3	3	3	3	3	3	3	3	3	3	3	3	3	1
229	1	2	1	1	1	4	3	4	3	3	4	3	4	3	4	4	3	3	4	1	1	0	0	0	0	1	1	0	4	3	3	3	4	3	4	4	3	4	3	4	4	3	4	4	4	3	4	4	1
230	1	1	2	1	1	2	1	1	2	4	4	2	2	3	3	1	3	2	2	2	2	2	2	3	3	3	3	2	1	1	1	1	1	1	1	1	3	1	3	3	3	1	1	3	1	1	1	1	1
231	1	1	3	1	1	3	2	3	2	1	1	2	2	2	2	1	2	1	2	3	3	2	2	3	3	2	2	3	4	4	3	2	3	3	3	2	3	2	2	3	3	2	3	2	3	2	3	3	1
232	1	1	2	1	1	2	4	3	3	3	3	2	1	2	1	2	2	3	2	0	2	2	0	0	2	1	2	1	2	2	2	2	1	1	2	2	3	2	2	3	2	3	2	2	2	3	2	3	2
233	2	1	5	1	2	3	1	2	2	4	4	2	4	3	2	3	3	2	3	2	1	1	2	2	3	1	2	3	3	3	3	3	3	1	3	3	1	3	1	3	3	3	1	1	1	3	1	1	2
234	1	1	1	3	2	2	4	3	3	3	3	2	1	1	2	1	2	4	4	1	2	2	2	3	3	3	2	2	1	2	2	2	1	2	2	1	3	2	3	2	2	2	3	2	2	2	2	2	1
235	2	2	1	1	1	1	2	2	2	1	1	2	1	2	1	2	1	1	1	2	3	2	2	2	3	2	2	3	3	3	3	3	3	3	3	3	3	3	3	3	1	3	3	1	1	3	3	3	1
236	2	1	1	3	2	1	2	1	2	1	1	1	2	2	1	1	2	1	1	3	2	3	2	2	2	3	2	2	1	1	1	1	2	1	1	2	4	3	3	2	3	4	4	2	3	2	2	3	2
237	1	1	3	1	1	1	2	3	1	4	4	2	4	4	2	4	3	1	2	1	0	1	1	0	1	0	0	0	1	2	2	1	2	1	1	1	2	2	3	2	2	3	3	1	1	1	1	1	2
238	1	1	1	1	1	2	2	1	2	1	2	2	1	1	1	1	2	1	2	0	0	1	0	0	1	0	0	0	3	3	4	4	3	4	3	3	3	3	4	4	4	4	3	4	4	4	3	4	1
239	1	1	2	1	1	2	4	3	3	3	3	3	1	1	1	2	2	3	2	1	1	1	1	0	0	0	1	1	3	3	3	2	3	2	3	3	4	4	3	4	3	3	4	2	2	2	3	2	2
240	1	2	1	3	1	2	4	2	3	1	1	2	1	2	1	1	2	1	2	3	2	2	2	2	2	2	2	2	1	2	1	1	1	1	2	1	4	2	3	4	2	2	4	2	3	2	2	4	2
241	2	3	1	3	2	1	1	1	2	3	2	2	2	3	2	2	3	2	1	2	2	2	2	0	1	1	1	1	3	2	3	2	2	3	3	2	4	2	3	2	2	3	3	3	4	3	3	3	1
242	1	1	3	1	2	2	3	2	3	1	2	1	2	1	1	2	3	1	2	1	2	2	2	0	2	1	1	2	3	1	3	1	1	3	1	3	1	1	1	1	1	1	1	1	1	1	1	1	2
243	1	2	3	1	1	3	3	3	4	4	4	3	3	4	3	3	4	3	4	1	1	0	0	1	0	1	0	1	3	3	4	4	3	4	4	3	3	4	4	3	3	4	4	3	3	3	3	3	1
244	1	2	2	1	2	2	1	1	1	1	2	2	3	2	2	2	3	2	3	1	1	1	2	3	2	2	3	2	4	4	3	4	3	3	4	3	3	3	2	3	3	2	2	3	3	2	3	2	2
245	2	1	2	1	1	1	4	3	2	4	3	2	3	3	2	2	2	3	3	1	2	1	2	1	1	2	1	2	2	2	1	1	1	2	2	3	4	3	3	2	3	3	3	2	2	2	4	3	1
246	1	1	2	1	2	2	3	2	3	2	2	1	3	3	3	2	3	4	3	1	1	2	2	1	1	1	2	2	3	3	2	3	2	3	2	2	4	3	4	4	3	4	3	4	2	2	3	2	2
247	1	3	1	1	1	1	1	2	2	2	2	2	1	2	1	2	1	3	2	0	2	1	1	1	1	2	1	2	3	1	1	1	3	3	3	1	1	1	1	1	3	1	1	1	3	1	1	1	2
248	1	3	2	3	1	1	3	2	2	3	3	3	3	3	3	3	3	4	3	3	3	3	2	2	2	3	2	2	4	2	2	2	3	3	3	2	2	3	2	3	2	2	3	2	1	1	2	2	2
249	2	1	1	1	1	1	2	1	2	1	1	2	4	3	2	3	4	2	1	2	1	1	2	1	2	1	1	2	2	1	2	3	3	1	1	3	3	2	3	3	3	2	3	3	3	2	2	2	1
250	2	2	1	1	2	1	2	1	2	3	3	2	2	1	2	2	3	1	2	2	2	2	1	2	1	3	2	1	4	4	2	2	4	3	3	2	1	2	1	1	1	2	1	2	2	1	1	2	1
251	1	1	1	1	2	2	2	2	2	3	2	3	4	4	4	2	3	2	2	0	2	0	2	2	1	3	3	3	1	1	1	2	2	2	1	2	1	1	2	1	1	1	1	2	2	2	2	2	2
252	1	1	2	2	1	2	1	1	1	1	1	2	1	1	2	1	1	2	2	0	0	2	1	0	1	2	1	1	3	3	2	2	2	3	2	2	4	2	2	4	4	2	3	2	3	3	3	3	1
253	1	1	2	1	1	1	3	2	3	4	3	4	2	1	2	2	3	3	2	1	2	2	1	2	1	2	2	3	4	4	3	3	4	2	4	4	3	2	2	3	2	3	2	3	3	3	2	3	2
254	1	2	3	1	1	3	4	3	4	3	3	3	3	2	2	2	2	1	2	0	0	0	1	1	1	1	1	1	1	1	1	1	1	1	1	1	1	1	1	1	1	1	1	3	3	1	1	1	2
255	1	2	3	1	1	2	1	1	2	4	3	4	3	2	3	3	3	3	2	0	1	0	0	0	0	1	1	1	4	3	4	3	3	2	4	4	3	2	3	3	3	3	3	2	3	2	2	3	1
256	2	3	2	3	1	3	1	2	1	1	1	1	3	2	2	2	3	3	2	3	3	2	3	3	2	3	2	3	1	1	1	1	1	1	1	1	3	1	1	1	1	3	1	3	1	3	1	1	2
257	1	2	2	1	1	2	2	2	1	2	2	2	2	2	1	2	1	2	2	0	1	2	2	1	1	2	2	2	1	1	1	1	1	1	1	3	1	1	1	1	1	1	1	1	1	1	1	1	2
258	2	2	3	1	1	3	2	2	2	4	3	3	2	2	2	1	2	1	2	0	0	1	1	0	1	1	1	0	4	3	4	3	3	4	4	4	3	3	4	4	3	4	4	4	4	4	4	3	2
259	1	2	3	1	1	1	1	1	2	1	1	1	1	1	1	1	2	1	1	2	2	3	2	3	3	2	3	2	3	2	2	3	3	2	2	2	4	2	3	4	3	2	3	3	3	4	3	3	2
260	1	1	4	2	2	1	1	2	2	2	2	2	2	1	1	1	2	2	1	2	3	2	2	2	2	3	3	2	4	3	2	2	2	2	4	3	1	2	2	2	2	1	2	2	1	2	2	2	2
261	2	3	1	3	1	2	3	2	2	2	2	2	3	3	3	2	2	1	1	3	3	3	2	2	3	3	2	3	4	3	3	3	4	3	3	3	4	3	2	2	3	3	4	3	3	3	2	4	2
262	2	3	1	1	1	2	3	3	3	2	2	3	3	3	3	2	2	1	2	2	2	3	2	3	2	3	2	2	3	1	3	3	3	3	3	3	3	1	1	3	3	3	3	3	3	3	1	1	2
263	2	3	2	3	1	3	2	1	3	2	2	3	3	3	2	3	2	1	2	2	2	1	2	2	2	1	1	2	4	3	3	2	4	3	3	4	4	4	3	3	4	2	3	2	4	3	4	3	2
264	1	2	3	1	1	3	1	2	1	2	1	1	1	1	2	1	2	2	2	0	0	1	1	0	0	0	0	1	3	3	4	4	4	3	3	3	4	4	3	3	4	4	4	3	4	3	3	4	2
265	2	1	2	1	3	1	2	1	1	1	2	1	2	2	1	2	2	1	1	2	3	2	3	2	3	2	3	3	1	1	1	1	1	1	1	1	3	1	1	1	1	1	3	3	1	1	3	3	2
266	1	2	1	1	3	3	4	2	3	4	2	3	2	2	1	3	1	2	3	2	1	3	1	0	1	0	0	1	2	1	2	2	2	1	3	2	4	4	3	2	3	4	2	4	2	4	3	4	2
267	2	1	2	1	1	2	1	2	2	3	3	3	2	3	2	3	2	3	2	3	3	3	2	1	2	2	2	2	3	2	2	3	2	3	3	2	4	3	3	3	3	3	3	2	3	3	4	3	2
268	2	2	2	3	1	1	2	2	1	1	1	2	1	1	2	2	2	1	2	1	1	1	1	0	0	1	0	1	4	3	3	2	4	2	3	4	2	2	2	3	1	2	2	1	2	3	2	2	2
269	2	2	2	1	1	3	2	1	2	4	3	2	3	3	3	3	3	3	2	1	1	2	2	3	3	3	3	2	3	3	1	3	1	3	3	3	1	1	1	1	1	1	1	1	1	1	3	3	1
270	1	3	3	3	1	3	3	2	3	2	2	1	1	2	1	2	2	4	4	0	2	1	1	3	2	2	3	2	3	1	3	3	1	1	1	3	1	1	1	1	1	1	1	1	1	1	1	1	1
271	1	2	2	1	1	1	2	3	1	3	2	3	1	1	2	2	2	4	2	3	2	2	3	3	3	2	3	2	1	1	1	1	1	3	1	1	3	1	3	1	3	3	3	3	3	3	3	3	2
272	1	1	3	1	1	2	1	1	1	4	3	3	2	3	2	2	3	2	3	3	3	2	3	1	1	2	1	2	4	3	3	3	4	2	3	3	1	2	1	2	1	2	2	1	1	2	1	1	2
273	2	2	1	1	1	1	1	2	2	4	2	4	3	3	2	2	2	4	3	2	2	2	2	2	2	2	1	2	4	3	3	4	3	4	4	2	1	2	2	1	1	1	1	2	1	2	2	1	2
274	1	1	2	3	1	3	1	2	2	3	3	2	4	3	3	3	3	1	2	3	2	3	3	1	1	2	2	1	1	2	2	1	2	1	1	1	3	3	2	3	2	3	2	3	2	2	2	3	1
275	2	4	1	1	2	1	2	2	1	2	2	1	2	2	2	2	1	1	1	0	1	0	1	2	2	3	1	1	1	1	1	3	1	1	1	1	1	1	1	1	1	1	1	1	1	1	1	1	2
276	2	2	1	3	1	1	1	2	1	4	3	4	4	3	2	2	3	1	1	2	2	1	3	1	2	1	1	2	3	3	2	2	2	2	3	3	4	2	2	4	3	3	2	4	4	2	2	3	1
277	2	2	1	1	1	1	4	3	4	3	2	2	3	3	2	3	3	1	1	2	1	3	3	0	1	1	2	0	1	2	2	1	2	1	2	1	2	2	1	2	2	2	1	1	1	2	2	1	1
278	1	1	1	1	1	2	4	4	2	1	1	1	2	2	1	3	3	3	3	2	2	1	3	1	2	1	2	2	3	2	3	3	3	3	3	2	3	3	2	3	2	3	2	3	3	3	3	2	1
279	2	2	2	1	2	2	3	2	3	1	2	1	4	4	3	3	4	1	2	2	2	2	2	3	3	2	3	2	3	3	3	3	1	3	3	1	1	1	1	1	1	1	1	1	1	1	1	1	1
280	1	1	2	1	1	1	2	1	2	1	1	1	1	2	2	1	1	2	2	0	1	0	0	0	0	1	0	1	3	4	3	4	3	3	4	4	3	3	3	4	3	3	3	3	3	3	3	4	2
281	1	2	1	1	3	2	1	2	1	3	2	3	4	3	2	4	4	1	2	2	2	3	2	3	2	3	3	2	4	3	4	4	2	3	4	2	2	3	3	2	2	1	2	2	3	3	2	3	2
282	1	1	2	1	3	1	2	1	2	2	2	3	2	2	3	3	2	2	2	3	3	3	2	0	1	1	0	1	2	2	3	2	2	1	2	2	1	1	1	1	2	1	1	2	1	1	2	2	2
283	1	3	1	1	1	2	2	1	1	1	2	1	2	1	2	2	1	1	2	1	0	1	1	0	0	1	0	0	4	3	3	3	4	3	4	4	4	3	3	3	4	4	4	4	3	4	4	3	1
284	2	2	1	1	1	1	1	1	2	3	3	3	3	3	2	3	3	3	3	3	2	2	3	2	2	2	2	3	1	2	2	1	2	2	2	1	3	2	2	3	2	2	3	3	2	3	3	3	1
285	1	1	2	1	1	4	2	1	1	1	2	2	2	2	1	1	1	2	2	0	1	1	0	0	1	0	0	1	4	4	3	4	4	4	4	4	3	3	3	3	4	3	3	4	3	3	4	3	2
286	2	3	2	1	2	1	2	2	2	4	2	3	3	2	2	3	3	2	3	1	2	2	1	2	3	3	2	2	3	2	3	3	3	2	2	3	2	1	2	1	3	2	2	2	2	1	2	1	2
287	1	2	1	1	1	1	3	3	3	2	1	2	3	3	3	2	2	2	3	0	2	1	1	3	2	3	2	2	1	1	2	2	2	1	2	1	2	2	1	2	1	2	1	2	2	2	1	2	2
288	2	3	1	1	2	2	3	2	3	1	2	1	1	1	1	1	2	2	2	2	2	1	2	1	1	2	1	1	3	2	3	2	2	3	3	3	2	2	2	1	2	2	2	2	3	1	3	2	2
289	1	1	3	1	1	3	2	1	2	1	2	1	1	2	1	2	2	1	1	0	1	1	1	1	0	0	1	0	1	1	2	1	1	1	1	2	1	1	2	1	1	1	1	2	1	1	2	1	1
290	1	1	3	1	2	1	2	1	2	2	2	2	1	1	1	1	2	1	2	2	2	3	3	2	2	2	3	2	1	1	1	1	1	1	1	1	3	3	3	3	3	3	3	3	3	1	3	3	2
291	1	1	4	1	1	2	4	3	3	3	2	3	4	4	3	3	2	3	2	2	1	3	2	3	2	3	2	2	1	1	1	1	1	1	1	1	1	1	1	1	1	1	1	1	1	1	1	1	2
292	1	1	2	3	1	2	2	1	1	1	2	2	1	2	2	2	2	2	2	1	0	1	0	0	0	1	0	1	4	3	4	3	4	3	4	4	3	3	3	4	3	3	3	3	4	3	3	4	2
293	2	1	1	2	2	2	3	2	2	4	3	4	4	4	2	3	3	2	3	1	2	1	2	2	3	2	2	1	4	3	3	3	2	4	4	3	4	2	3	4	4	2	3	3	4	3	2	4	1
294	2	1	2	1	1	1	4	3	4	1	2	2	3	2	2	2	2	1	1	0	1	1	1	2	3	3	3	1	2	2	1	2	1	2	1	2	3	3	2	2	3	3	2	3	3	2	3	3	1
295	2	1	2	1	1	2	3	4	3	3	4	4	3	3	4	4	4	4	3	0	1	1	0	0	1	0	0	1	1	3	1	1	3	1	3	1	3	1	3	1	1	1	3	1	1	3	3	1	2
296	2	2	2	3	1	2	4	4	3	1	1	2	2	1	2	2	2	1	2	2	2	2	2	0	2	2	1	0	1	1	1	2	1	2	1	1	4	3	3	2	2	2	2	3	3	3	3	3	2
297	1	1	1	1	1	1	2	2	2	1	1	1	4	4	3	4	3	4	4	1	1	1	2	0	2	1	1	1	1	2	1	2	1	2	1	1	3	2	3	3	3	2	3	2	3	2	3	3	2
298	2	1	5	1	2	1	1	1	1	2	3	2	3	2	2	3	3	4	4	1	2	2	1	3	2	3	3	3	4	2	3	3	3	2	3	2	1	1	1	2	2	1	2	1	1	1	2	2	2
299	2	3	1	1	1	2	1	2	2	3	2	2	3	3	2	3	2	3	2	2	3	3	1	0	2	1	0	1	3	3	3	4	3	3	4	3	3	4	3	3	3	3	3	4	3	3	4	3	2
300	1	1	1	1	1	2	1	2	2	4	3	4	3	2	2	3	3	1	1	2	2	2	2	3	2	2	2	2	4	3	3	3	2	2	4	3	2	1	2	2	3	3	2	2	1	2	1	1	2
301	1	3	2	3	1	3	1	2	2	1	1	2	2	3	3	2	3	3	2	2	3	3	1	0	0	2	0	0	2	2	2	1	3	1	2	3	2	2	1	2	2	1	2	2	1	2	1	1	2
302	2	2	1	1	1	1	3	2	2	3	3	2	3	2	2	2	2	2	3	2	2	1	2	0	1	1	1	0	3	2	2	3	3	2	2	2	2	3	2	2	2	1	2	3	3	3	2	1	2
303	1	1	1	3	1	2	3	3	2	3	3	2	4	4	3	3	3	4	4	1	2	2	2	2	3	2	2	3	2	2	3	1	1	1	1	2	4	3	3	2	4	4	4	2	4	2	3	3	1
304	1	2	2	1	1	2	2	1	2	2	2	2	2	1	2	1	2	2	1	3	2	2	2	3	2	2	3	2	1	2	2	2	1	1	2	2	2	2	2	2	1	2	1	3	3	1	1	1	1
305	1	1	3	1	1	4	4	2	3	1	2	2	2	3	1	3	1	1	1	0	1	2	1	0	1	2	1	2	1	1	1	1	2	2	2	2	2	1	1	1	1	2	3	2	1	2	3	2	2
306	1	1	2	1	2	4	3	3	4	4	4	4	4	3	3	3	4	4	3	0	0	0	0	1	1	1	1	1	4	3	3	4	3	2	3	3	4	3	2	2	4	3	4	3	3	3	3	4	1
307	2	4	1	1	1	1	3	2	2	2	2	2	3	2	3	3	3	4	3	3	3	2	3	2	1	2	3	2	3	3	2	2	2	2	3	2	2	1	3	1	2	1	2	2	2	3	3	3	2
308	1	3	1	3	2	1	3	4	4	4	3	3	3	3	4	3	4	3	4	0	1	1	0	1	1	1	1	1	3	4	3	3	3	4	4	3	3	4	3	3	3	4	4	3	4	3	3	3	2
309	1	3	1	1	1	2	4	3	3	1	1	1	3	2	2	2	2	1	2	1	2	1	1	0	0	1	0	2	3	2	2	3	2	3	3	3	3	3	3	3	2	2	2	3	3	2	2	2	2
310	2	2	1	1	1	1	1	2	1	1	2	1	4	3	4	2	3	2	1	3	3	3	3	2	2	2	3	3	3	3	3	3	3	1	3	3	3	3	3	1	3	1	3	1	1	1	3	3	2
311	1	1	2	1	1	2	1	1	2	3	2	3	3	2	3	3	3	4	3	1	2	2	1	1	2	2	2	2	2	2	3	2	2	3	2	3	2	2	2	2	1	2	2	2	2	3	2	3	2
312	1	3	2	3	1	1	2	1	2	1	1	1	2	1	2	2	2	1	2	0	0	0	1	0	0	1	1	0	3	4	4	4	3	4	3	3	3	3	3	3	4	3	3	3	4	3	4	3	1
313	1	2	2	1	1	4	4	2	4	1	2	1	3	2	3	2	2	3	3	3	2	2	3	1	1	1	1	2	3	3	3	1	3	3	3	1	3	3	3	1	3	1	3	3	3	3	3	3	1
314	2	2	1	1	3	2	2	1	1	1	1	2	1	1	1	2	2	1	2	3	2	3	3	2	3	3	2	2	3	1	3	3	1	3	3	1	3	1	1	3	1	1	1	1	3	1	3	1	1
315	2	2	1	3	2	1	1	2	1	2	3	2	4	4	2	2	3	2	2	3	3	2	2	0	1	1	1	2	2	2	2	1	3	2	2	2	1	1	1	2	1	2	2	2	2	1	1	1	2
316	1	3	4	1	2	3	3	3	4	3	3	4	3	3	4	3	3	3	3	0	2	1	1	2	1	1	2	2	2	2	1	2	3	3	3	2	4	4	3	4	3	3	2	3	3	3	3	2	2
317	2	1	1	1	1	1	1	2	2	4	2	3	4	2	2	3	3	2	3	3	2	2	2	2	1	3	2	3	4	2	2	4	2	3	2	3	3	3	3	2	2	3	3	3	3	2	3	3	2
318	2	2	1	1	1	1	4	4	3	3	3	4	3	4	3	3	3	4	3	0	1	0	0	0	1	1	1	0	4	4	4	4	3	3	4	4	3	3	4	4	4	4	4	3	4	3	3	3	1
319	1	1	2	1	1	1	2	2	2	2	1	2	4	3	2	3	4	1	2	2	3	2	1	3	3	2	2	2	4	4	4	3	3	4	4	3	4	3	3	4	3	4	3	3	4	3	3	3	1
320	1	1	3	1	1	2	3	3	3	3	3	3	1	2	1	2	2	2	1	0	2	0	0	2	3	2	2	3	3	3	3	3	3	1	1	3	3	3	3	1	3	3	1	1	3	3	3	3	1
321	1	1	3	1	1	4	2	2	1	1	1	1	1	1	1	2	1	2	1	0	0	0	1	0	0	1	0	0	3	3	4	4	3	3	3	3	4	3	3	3	4	4	3	3	3	4	4	3	2
322	1	2	2	1	1	2	4	4	3	1	2	2	4	2	2	2	3	1	1	0	0	0	1	0	0	1	0	1	3	3	3	3	4	3	3	3	4	3	3	4	3	4	4	4	3	3	3	4	1
323	1	2	3	1	1	4	1	1	1	1	2	2	2	3	1	2	2	2	3	3	2	2	2	0	0	1	1	2	3	3	3	3	2	3	2	2	4	3	3	4	3	2	4	2	2	2	3	4	2
324	1	1	2	1	1	2	1	2	2	1	1	1	3	3	2	3	2	2	2	0	0	0	0	0	0	1	1	0	4	3	4	3	3	4	3	4	2	2	1	3	3	1	2	2	1	1	3	3	2
325	2	2	2	1	1	3	2	2	2	4	3	4	4	3	2	3	3	3	2	1	2	2	2	1	2	2	2	1	2	1	1	3	1	1	1	3	3	3	3	2	2	2	3	3	2	3	2	3	1
326	2	3	3	1	3	1	4	3	4	4	3	3	4	3	4	3	4	3	3	0	1	1	1	1	1	1	1	0	3	4	4	4	4	4	3	3	4	4	4	4	4	4	4	3	3	4	3	3	2
327	1	1	3	1	1	3	2	2	2	2	1	1	1	1	2	1	1	2	1	1	3	3	3	3	2	2	3	3	2	2	3	2	3	2	1	2	2	2	2	2	2	2	1	2	2	2	2	1	1
328	2	3	3	1	1	3	1	1	1	1	2	1	2	2	1	2	1	1	2	2	2	2	3	3	2	3	3	2	3	3	4	3	4	3	3	3	4	4	4	4	3	3	3	3	4	4	4	4	1
329	1	3	4	1	2	1	1	2	1	4	4	2	2	1	3	3	1	2	2	1	1	1	1	3	2	2	3	2	4	4	2	3	3	3	3	3	2	3	3	1	1	3	2	3	1	1	2	1	1
330	2	1	2	1	2	1	3	3	3	2	2	2	2	3	3	2	3	1	1	1	2	2	1	1	1	2	1	2	4	2	2	2	4	4	3	2	3	2	3	3	2	3	3	3	3	2	2	3	2
331	1	2	2	1	1	2	4	3	3	3	3	2	4	2	3	3	3	1	1	2	3	2	2	3	3	3	2	2	4	2	3	3	4	2	3	2	3	3	2	3	3	2	3	3	3	3	2	2	1
332	2	3	2	1	1	3	2	1	2	2	2	2	4	4	3	4	4	2	1	0	2	2	0	0	1	1	1	1	3	2	3	2	2	2	3	3	4	3	3	4	2	3	3	3	3	4	4	3	1
333	1	2	1	1	1	2	2	1	2	2	1	1	2	1	2	2	2	2	2	0	1	2	0	1	1	2	2	1	2	2	2	1	1	2	3	3	1	2	2	1	2	1	1	1	2	1	2	2	2
334	1	1	3	1	2	3	3	2	2	2	3	2	1	1	1	2	1	4	4	3	3	3	2	1	2	1	2	2	2	2	1	2	2	1	2	1	1	1	1	2	1	2	2	2	1	1	1	1	2
335	1	2	3	1	3	1	1	1	1	2	2	1	2	2	1	1	1	1	1	1	2	2	1	1	2	1	2	1	1	2	2	1	1	2	2	2	3	2	3	3	2	3	3	3	3	3	3	3	2
336	2	1	1	1	1	1	2	1	2	2	3	2	3	2	2	2	3	3	3	3	2	2	2	3	2	3	2	3	1	1	1	1	1	2	1	2	4	3	2	4	3	3	3	3	3	3	2	3	2
337	1	1	3	1	1	2	1	2	1	4	4	4	2	2	1	3	2	1	1	2	1	1	2	0	1	1	1	0	2	2	3	2	1	1	2	1	2	2	3	1	3	2	2	3	1	2	2	2	2
338	2	3	3	3	1	2	4	3	3	1	2	2	3	3	2	2	2	1	1	0	2	1	1	1	2	2	2	1	3	2	3	2	3	2	3	2	4	3	4	3	3	3	3	4	3	3	4	3	2
339	2	1	2	1	1	2	4	4	3	4	4	4	4	3	3	4	4	4	4	0	1	1	1	1	1	0	1	1	3	4	4	4	3	4	4	4	4	4	4	3	3	4	3	3	4	3	3	3	1
340	1	2	2	1	1	2	2	2	1	2	1	2	1	1	1	2	1	1	1	3	3	2	2	3	2	2	2	3	1	3	1	1	3	1	1	1	1	1	1	1	3	1	1	1	1	1	1	1	2
341	2	1	3	1	1	1	1	1	1	4	2	3	1	2	1	1	2	3	3	1	2	1	1	3	2	3	2	2	3	3	3	3	3	3	3	3	3	3	3	3	3	3	3	3	3	3	3	3	1
342	2	3	2	1	1	1	3	4	3	3	3	4	4	4	3	3	3	3	4	0	1	1	1	1	1	0	0	0	4	3	4	3	3	3	3	3	3	4	3	4	4	4	3	4	4	3	3	4	2
343	2	1	2	1	1	3	2	1	1	2	1	1	2	2	2	2	1	1	2	2	3	2	2	3	3	2	3	2	1	1	1	1	1	1	1	1	1	1	1	1	1	1	1	1	1	1	1	1	1
344	2	1	3	1	1	3	1	1	2	2	1	1	2	1	2	2	1	2	1	1	1	1	0	1	0	1	0	1	3	3	4	3	4	4	4	3	3	4	4	4	3	4	3	4	4	3	4	3	2
345	2	3	2	3	2	2	4	4	4	4	4	3	4	3	4	4	3	3	3	0	1	0	1	1	0	0	0	0	4	4	4	3	4	3	3	4	4	4	4	3	4	4	3	4	3	3	3	3	2
346	2	3	2	3	2	1	3	3	3	4	4	3	4	3	3	3	3	1	2	0	1	1	1	1	2	2	1	1	3	3	3	3	3	2	2	3	1	2	2	2	1	2	1	2	1	2	1	1	1
347	2	2	2	1	1	3	2	2	2	3	2	3	2	1	2	2	1	4	3	2	2	2	3	0	1	2	1	2	4	4	2	3	2	3	3	3	2	3	3	3	2	1	3	2	1	2	2	3	1
348	1	1	2	1	1	2	2	2	2	4	2	2	2	2	2	2	3	1	2	2	2	2	1	1	1	1	2	1	2	1	2	2	3	3	2	1	1	2	1	1	1	2	2	1	1	1	2	2	1
349	2	1	1	3	3	1	1	1	1	4	3	3	4	3	3	2	2	1	2	2	1	2	2	0	1	1	0	2	1	2	2	1	2	2	2	2	2	2	2	1	2	1	1	1	3	2	3	2	2
350	1	1	3	3	1	4	1	1	2	3	3	3	3	3	3	2	3	3	3	0	1	1	1	2	3	2	1	2	2	3	2	1	2	2	1	1	4	4	4	4	3	2	2	4	3	2	2	3	1
351	2	2	2	1	1	4	4	4	4	4	3	3	3	3	4	4	4	3	3	0	0	1	0	1	0	0	0	0	3	4	3	4	3	4	3	4	3	3	4	3	3	3	3	3	4	3	3	4	2
352	2	1	1	1	2	1	1	1	1	3	3	2	3	3	2	3	3	4	4	0	0	0	1	1	1	1	1	0	2	2	1	1	2	1	1	2	2	2	3	2	1	1	1	3	2	1	2	2	2
353	1	3	2	1	1	2	3	3	2	3	2	2	4	2	4	4	3	3	2	3	3	2	3	0	0	2	1	1	3	3	3	3	3	3	3	3	3	3	3	1	3	3	1	3	3	3	3	3	2
354	1	2	1	1	2	1	2	1	2	1	2	2	1	2	1	2	1	4	4	0	0	2	1	2	2	1	3	2	2	3	3	3	1	3	2	1	3	3	3	2	3	2	3	2	2	3	2	3	2
355	1	3	2	1	1	4	1	4	1	4	1	1	4	1	1	1	1	4	1	0	1	0	1	1	0	1	0	1	1	1	1	1	1	1	1	1	1	1	1	1	1	1	1	1	1	1	1	1	2
356	1	1	2	1	1	1	3	2	2	3	3	2	4	2	2	2	4	1	2	2	1	3	2	0	1	0	2	1	1	2	2	2	2	2	1	2	4	2	3	2	3	3	4	2	4	3	2	2	2
357	2	2	2	1	1	1	4	3	3	1	1	2	3	2	2	3	3	2	2	2	3	2	2	1	2	2	1	2	1	2	1	1	2	1	2	1	2	2	1	3	3	1	2	2	2	3	3	2	2
358	2	3	1	2	1	1	4	4	4	2	2	3	2	1	1	1	2	1	1	1	2	1	1	1	1	2	2	1	2	2	1	1	2	2	2	2	4	4	3	4	3	4	3	3	2	2	2	2	2
359	1	3	2	1	1	1	2	2	3	1	1	2	2	3	1	1	3	1	2	3	2	2	3	3	2	2	3	3	3	2	2	3	2	2	2	2	2	2	1	3	1	2	3	1	1	2	2	2	2
360	2	1	1	1	1	2	2	2	1	2	1	2	1	2	1	1	2	2	1	0	2	1	2	1	2	2	1	2	3	3	3	3	3	3	3	3	3	3	3	3	3	3	3	3	3	3	3	3	2
361	2	1	1	1	1	1	1	2	1	1	1	1	2	1	2	3	2	2	3	3	2	3	2	2	2	3	3	2	3	1	1	3	3	3	1	3	3	3	3	1	1	3	3	3	3	3	1	3	2
362	1	2	1	1	1	1	3	2	2	1	2	2	3	3	3	3	3	1	2	1	2	1	2	2	2	1	2	1	1	1	1	1	1	1	3	1	1	1	1	1	1	1	1	1	1	3	1	1	2
363	2	1	1	3	3	1	2	2	1	3	2	3	3	3	2	3	2	2	2	1	1	2	1	0	2	2	1	2	2	2	2	2	1	2	2	2	2	2	2	2	3	2	1	2	1	3	1	3	2
364	1	1	3	3	1	3	2	2	1	1	1	1	1	2	2	1	2	1	2	2	3	2	2	3	3	3	2	3	2	3	1	2	2	2	2	2	3	3	2	2	2	3	2	2	2	2	3	3	2
365	2	2	1	1	2	2	4	4	4	4	3	3	4	4	3	3	3	4	4	0	2	1	1	0	1	1	1	2	3	4	4	3	3	3	3	3	3	3	4	3	3	3	3	4	4	4	3	4	1
366	2	2	1	1	1	2	2	2	3	4	3	4	2	3	2	2	1	2	1	3	2	3	3	2	2	2	1	2	4	2	3	3	4	4	2	2	3	3	3	2	2	2	3	3	2	3	3	2	2
367	2	2	1	3	2	2	2	2	3	1	2	2	4	4	2	4	2	4	4	3	2	2	2	0	1	1	0	2	4	2	3	3	2	4	2	3	1	2	1	1	2	1	2	2	1	1	1	1	2
368	2	2	1	1	1	1	3	3	4	3	3	4	3	4	3	3	3	4	4	1	2	2	2	3	3	2	3	2	3	3	3	1	1	3	3	1	3	3	3	3	3	3	3	3	3	3	1	3	1
369	2	4	1	3	3	1	1	2	2	4	3	2	4	3	3	3	3	4	4	0	2	0	1	1	2	2	1	2	2	2	2	3	2	1	2	2	3	3	3	2	3	2	3	3	2	3	3	3	2
370	1	1	3	1	2	4	3	2	3	4	4	3	3	3	2	2	2	4	2	1	2	2	2	1	2	1	2	1	2	3	3	3	2	3	3	2	2	1	2	1	2	3	1	1	2	2	2	2	2
371	2	1	1	1	1	1	4	3	4	3	3	3	1	1	2	1	1	2	1	1	1	2	1	2	2	2	2	1	3	2	3	3	3	2	2	3	3	3	3	3	2	3	2	2	3	3	3	2	1
372	2	2	1	1	1	1	1	1	1	1	2	2	2	1	1	1	1	1	1	3	3	2	2	2	2	2	3	2	3	3	3	3	1	3	3	3	1	1	1	1	1	1	1	1	1	1	1	1	2
373	2	2	2	1	1	1	3	2	3	4	4	3	2	2	1	1	1	3	2	2	2	1	2	1	1	2	1	1	2	2	3	1	2	3	2	1	2	2	3	3	2	3	1	2	2	1	2	3	2
374	2	1	1	2	1	2	2	2	3	1	1	2	1	1	2	2	1	2	2	1	0	1	1	0	0	1	0	0	3	1	3	3	3	3	3	3	1	1	1	1	1	1	1	1	1	1	1	1	1
375	1	3	1	1	1	1	4	3	3	1	2	1	4	2	2	4	3	3	2	0	1	2	1	2	2	2	1	1	1	1	1	2	2	1	2	1	1	1	1	2	2	2	2	1	1	2	2	1	1
376	2	3	1	1	2	2	3	3	3	1	2	2	1	1	2	1	2	1	2	0	1	1	1	1	1	1	1	1	4	4	3	4	4	2	4	3	3	2	3	2	3	2	3	2	2	3	3	3	2
377	2	1	1	1	1	1	4	3	3	3	2	3	1	2	2	1	2	2	2	0	1	1	2	0	2	2	1	1	4	3	2	3	2	4	2	3	3	2	2	2	3	2	2	2	2	2	3	2	1
378	2	2	2	3	1	1	3	2	2	1	1	2	1	1	2	2	2	2	2	0	1	1	0	0	2	1	1	1	1	1	1	2	2	2	1	2	1	2	2	2	1	1	1	2	2	1	2	2	1
379	1	1	2	1	1	2	1	1	2	2	1	2	1	1	2	2	2	2	2	3	2	3	3	2	3	2	2	3	4	3	2	2	3	4	3	4	2	1	2	2	3	2	2	2	2	2	3	2	1
380	2	2	1	1	1	1	2	3	2	2	1	2	2	2	1	3	2	3	2	1	2	2	1	0	2	0	1	0	3	2	3	2	3	2	2	3	3	2	2	2	2	3	3	2	2	2	2	3	2
381	1	2	2	1	1	1	1	1	2	4	3	3	3	2	2	2	3	2	2	0	2	0	1	3	2	2	3	2	3	4	3	4	4	3	3	4	4	4	3	3	4	3	4	4	3	3	4	4	2
382	2	2	1	1	2	1	3	3	2	3	2	3	3	2	3	2	3	1	2	3	2	2	3	2	3	3	1	3	4	3	3	3	2	3	4	4	2	1	2	3	1	3	2	3	1	2	3	2	2
383	2	1	1	1	2	1	1	1	1	1	1	2	4	2	3	2	2	3	3	1	2	2	2	2	2	3	3	2	1	2	2	2	2	1	1	2	2	2	1	2	3	2	3	3	1	1	1	2	1
384	2	1	1	1	1	2	2	3	1	4	3	3	1	2	1	2	2	1	1	2	2	2	3	3	2	2	3	2	4	3	3	4	4	3	4	3	2	2	1	2	2	2	2	2	2	2	1	3	1
385	1	1	1	1	1	2	3	3	3	3	2	2	3	3	3	2	2	2	1	1	1	1	0	1	1	1	0	1	3	3	3	3	1	3	3	1	1	1	1	1	1	1	1	1	1	1	1	1	2
386	2	1	1	3	2	2	4	3	3	3	4	3	3	3	4	4	3	3	3	0	0	1	1	1	0	0	1	0	4	4	4	4	3	4	3	3	4	4	4	3	3	3	3	4	4	4	3	4	2
387	1	2	2	1	2	1	4	2	2	1	1	1	2	3	1	3	2	2	3	3	3	3	2	2	2	3	2	2	4	4	3	3	3	4	3	2	3	2	3	2	2	3	3	3	3	2	3	2	2
388	2	1	1	1	1	2	2	2	2	1	2	2	3	2	2	3	3	3	2	3	2	2	3	3	2	3	3	2	3	2	2	3	3	2	3	3	1	2	2	1	2	1	1	2	2	1	1	2	1
389	1	1	1	1	1	1	2	3	1	3	3	2	2	1	1	3	2	1	1	3	2	3	2	2	2	2	3	3	1	1	3	1	3	1	1	1	1	1	3	1	3	1	1	3	3	1	1	1	2
390	2	1	2	1	2	1	2	1	3	1	2	2	3	2	2	2	2	2	2	2	2	2	1	1	2	2	1	2	2	3	1	2	2	2	3	2	3	3	2	3	3	3	2	2	2	3	3	3	1
391	1	2	1	1	1	1	2	1	3	1	2	2	1	1	2	2	2	4	2	3	2	2	2	1	2	2	2	2	1	1	1	1	2	2	1	1	4	3	3	3	4	3	3	3	4	2	4	4	2
392	2	2	1	1	1	1	3	3	4	4	4	4	4	4	3	3	4	4	4	1	1	2	1	2	2	3	2	1	1	1	1	1	2	2	2	1	3	3	3	2	3	2	3	2	2	3	3	3	2
393	2	3	4	1	3	3	2	1	1	3	2	3	2	3	2	3	2	3	3	3	3	2	2	1	1	1	1	1	1	3	1	1	1	1	1	1	3	3	1	1	3	3	1	3	3	3	3	3	1
394	2	3	1	3	1	2	1	1	2	2	2	2	1	2	2	1	1	1	1	1	1	1	1	0	0	1	0	0	3	3	3	3	3	4	4	4	3	4	3	4	3	4	3	3	4	3	3	4	2
395	2	2	1	1	1	1	1	1	2	1	2	1	1	2	2	1	1	2	2	0	0	1	1	1	0	1	1	1	3	3	3	3	3	4	4	4	4	3	4	3	3	4	3	4	4	3	3	3	2
396	1	1	2	1	1	1	1	1	1	2	1	1	1	2	2	2	1	2	2	0	1	0	0	0	1	1	1	1	2	2	2	2	1	2	1	2	2	2	2	2	2	1	2	2	2	2	2	2	2
397	2	3	2	1	1	2	2	2	1	1	1	2	2	1	1	1	2	2	2	1	0	0	0	1	0	1	1	1	4	4	4	4	3	4	3	4	4	3	3	4	3	4	4	3	3	4	3	3	2
398	1	2	1	1	2	2	2	2	2	1	2	1	3	3	3	2	3	3	2	2	3	2	2	0	0	1	0	1	3	3	3	3	3	2	2	3	3	3	3	2	2	2	2	3	3	2	3	2	1
399	1	1	5	1	1	1	3	2	3	3	3	2	4	3	2	2	3	2	2	3	2	3	2	1	1	2	2	2	3	3	2	2	3	2	3	2	1	2	2	1	2	2	1	1	2	2	2	2	2
400	2	2	1	3	1	1	3	3	3	3	2	2	3	2	3	2	2	4	4	3	3	3	2	0	1	1	0	1	4	2	3	3	3	3	3	4	3	2	2	2	3	3	2	3	2	2	2	2	1
401	1	2	1	2	2	1	2	2	2	2	2	2	2	2	1	1	2	2	2	1	1	2	1	2	1	1	1	2	4	4	3	4	3	4	4	2	4	4	4	3	3	4	2	4	2	4	3	2	1
402	2	2	2	1	1	1	2	1	2	2	1	1	1	2	2	2	1	2	1	1	0	1	0	1	0	1	1	0	3	3	3	3	4	3	3	3	4	3	3	4	4	4	3	4	4	3	3	3	2
403	1	1	1	1	1	3	2	2	3	3	2	3	2	1	1	3	3	2	3	0	1	1	0	3	2	3	2	3	1	1	2	1	2	2	1	1	4	2	3	3	4	3	3	3	4	3	2	3	2
404	1	2	1	1	1	1	2	3	1	1	2	1	2	1	3	2	2	1	2	0	1	2	0	1	2	2	2	2	3	3	3	3	3	3	3	3	3	3	3	1	3	1	3	3	1	3	3	3	1
405	2	2	1	1	1	1	4	4	4	4	3	3	3	3	3	4	3	4	3	1	1	0	0	1	1	0	0	0	4	3	3	4	3	4	3	3	4	4	3	3	4	3	4	3	4	3	3	4	1
406	1	2	2	1	1	1	4	3	3	1	2	1	3	3	3	3	2	1	2	1	2	1	2	3	2	3	2	2	1	1	1	1	3	1	1	1	1	1	1	1	1	1	1	1	1	1	1	1	2
407	2	2	1	1	2	1	2	3	3	3	3	3	2	2	3	1	3	2	1	1	1	2	2	3	3	2	3	3	4	3	4	3	3	4	4	3	3	2	2	2	3	2	3	2	2	2	2	2	1
408	1	2	1	1	1	3	1	1	2	1	2	1	4	2	3	4	4	1	2	2	2	3	2	1	1	2	1	2	4	4	3	4	2	3	2	4	1	2	1	1	2	1	1	2	2	2	2	2	1
409	1	2	2	1	1	2	3	3	3	3	3	3	1	2	2	1	1	1	2	0	1	1	0	0	2	2	2	1	3	3	3	3	4	3	4	3	4	3	4	3	4	4	3	4	3	4	3	4	1
410	1	2	5	3	1	3	1	2	1	1	2	2	1	2	2	1	1	4	3	1	1	1	1	0	1	1	1	1	2	1	1	3	1	2	1	1	4	3	3	4	3	2	2	4	2	4	3	3	1
411	2	1	1	1	1	1	1	1	2	2	1	1	2	1	2	1	2	1	1	1	1	0	0	0	0	1	1	1	3	3	4	4	4	3	3	4	3	4	3	4	3	3	3	4	4	4	3	4	2
412	1	1	2	1	1	1	3	3	3	3	3	3	3	4	3	3	4	3	3	1	1	1	1	0	1	0	1	2	3	3	3	4	3	3	3	3	4	3	4	4	3	4	3	4	4	3	3	4	1
413	2	3	2	3	1	3	1	2	1	2	1	1	2	2	2	2	2	2	1	0	0	1	0	1	0	1	0	0	3	3	3	3	3	3	3	3	3	3	3	3	3	3	3	3	3	3	3	3	2
414	2	2	1	1	1	4	2	1	2	2	2	2	1	2	1	2	2	2	2	1	0	0	0	1	1	1	0	1	4	4	4	3	4	3	3	4	3	4	4	3	3	4	3	3	3	3	4	4	2
415	2	2	1	1	2	1	4	4	3	4	2	3	3	3	3	2	2	1	1	1	1	2	1	1	2	1	1	2	3	2	3	3	3	2	2	2	2	2	3	1	2	3	3	3	1	2	1	1	1
416	2	2	3	1	1	2	2	1	2	1	1	2	2	1	2	2	1	2	2	1	0	0	0	1	0	1	0	0	4	4	3	4	3	4	4	3	4	3	3	4	4	3	3	3	3	4	3	4	1
417	2	2	3	1	1	2	4	4	3	1	1	2	2	2	2	1	2	2	2	2	2	2	1	3	2	2	2	3	3	2	3	2	2	3	2	3	2	2	3	2	3	2	2	1	2	2	2	3	2
418	2	3	1	3	1	1	1	1	2	2	2	2	1	1	2	1	1	1	2	2	3	2	3	2	3	3	3	3	1	1	2	2	2	1	1	2	4	4	4	3	3	4	4	2	2	2	4	3	2
419	1	3	1	1	2	1	3	2	3	4	4	2	3	2	2	2	3	1	1	2	1	2	3	0	1	0	2	1	4	3	3	2	4	4	3	2	4	2	3	4	3	3	2	2	2	3	2	3	2
420	2	2	2	1	2	2	3	2	2	4	4	3	1	1	1	2	1	3	2	1	1	2	1	0	1	1	2	2	1	1	1	3	1	1	3	1	1	1	1	1	1	1	1	1	1	1	1	1	2
421	2	3	1	3	1	1	1	2	2	1	2	1	2	2	2	1	2	3	3	0	0	2	0	3	2	2	2	3	3	3	3	3	4	3	3	3	4	4	4	4	4	3	4	4	3	3	3	3	2
422	2	1	3	1	1	2	1	2	1	3	3	3	2	1	2	2	3	2	3	1	2	1	2	3	3	3	2	2	1	1	1	1	1	1	1	1	1	1	1	1	1	1	1	1	1	1	1	1	2
423	1	3	1	1	1	2	3	3	3	1	2	2	1	2	2	1	1	1	2	2	2	1	1	2	1	2	2	1	1	1	1	1	1	1	2	2	3	3	2	2	3	3	2	3	2	3	2	3	1
424	2	2	2	3	3	2	4	3	3	2	1	3	4	3	2	4	3	2	2	0	1	1	2	1	1	2	1	2	1	1	1	1	1	1	1	1	1	1	1	1	1	3	1	1	1	1	1	1	2
425	1	4	1	3	1	2	4	3	2	1	1	2	3	2	3	2	2	2	1	3	3	3	2	0	0	0	1	1	1	1	1	1	1	1	1	1	1	1	1	1	1	1	1	1	3	1	1	3	2
426	1	3	2	1	1	2	3	3	3	4	2	4	1	1	2	2	1	1	2	0	2	1	2	2	2	3	2	1	3	1	1	1	3	3	3	1	3	3	3	3	3	3	1	1	3	1	1	3	2
427	1	2	3	1	2	2	3	3	2	2	3	3	3	2	3	2	3	3	3	1	1	1	1	0	0	1	2	0	2	2	2	2	2	1	1	2	2	3	1	3	1	3	3	1	1	2	2	2	1
428	2	1	2	1	3	1	3	2	3	2	3	3	3	3	3	3	3	3	2	3	2	3	3	1	2	1	1	1	1	1	1	1	1	1	1	1	3	1	1	3	1	3	1	3	3	3	1	1	1
429	2	3	1	3	1	1	3	3	2	1	2	2	3	3	3	2	3	3	2	2	2	2	3	1	2	2	2	2	3	2	2	2	3	2	3	3	2	1	3	2	3	2	3	3	2	1	1	1	1
430	2	3	1	3	1	2	2	1	2	2	2	1	1	2	1	2	1	2	2	0	1	1	0	0	1	0	1	0	3	4	4	4	4	3	3	3	4	4	3	4	3	4	3	4	3	3	4	4	1
431	1	3	2	1	2	3	3	3	3	1	1	2	2	1	2	1	3	4	3	1	1	1	1	1	1	1	0	1	4	3	3	2	2	2	2	4	2	2	2	1	3	2	3	1	2	1	2	1	1
432	2	3	2	1	1	1	4	3	4	3	2	3	4	3	4	3	3	2	2	0	2	0	1	3	2	3	2	3	4	3	3	3	2	3	3	4	4	2	3	2	3	3	2	2	4	4	4	2	1
433	1	1	1	1	1	1	1	1	2	3	3	2	2	2	1	1	2	2	1	3	2	3	2	0	1	0	2	1	2	1	2	2	2	2	2	2	2	2	1	2	1	2	3	2	3	1	2	2	2
434	2	2	1	3	1	2	1	1	2	1	1	2	1	2	2	1	1	2	1	1	0	0	1	1	0	1	1	1	4	3	4	4	3	3	4	4	4	4	4	3	4	3	4	3	3	3	4	3	2
435	2	1	2	1	1	3	1	1	2	1	1	2	1	2	2	2	1	1	2	2	2	3	2	3	3	3	3	3	1	2	1	1	2	1	1	1	1	2	2	1	1	1	1	1	1	1	1	2	1
436	2	1	3	1	1	1	3	3	3	3	3	4	3	4	3	3	3	4	4	2	2	2	2	2	3	2	1	1	4	4	3	3	3	4	4	4	4	4	3	4	3	4	3	4	4	4	3	3	1
437	2	1	4	1	2	1	3	4	3	3	3	3	3	4	3	4	3	3	3	3	2	3	2	2	2	2	1	3	3	3	3	4	3	3	3	3	3	3	4	4	3	4	4	4	3	4	4	3	1
438	1	2	1	3	3	1	1	2	2	2	2	1	1	1	2	2	2	2	2	2	2	3	2	3	2	3	2	2	1	1	2	1	1	2	1	1	3	2	2	2	2	3	3	3	2	3	3	3	1
439	1	2	2	1	1	1	1	1	1	3	3	3	3	3	3	2	3	4	3	3	2	2	3	0	1	2	1	1	3	4	4	3	4	3	4	4	4	4	4	4	3	4	4	4	4	4	4	3	2
440	1	2	1	1	1	1	1	1	1	2	2	1	2	1	2	1	1	1	1	1	0	1	1	0	0	1	0	0	2	2	1	2	2	2	1	1	2	1	1	2	1	2	1	2	1	1	2	2	2
441	1	1	3	1	1	1	4	3	3	1	2	1	4	4	2	2	3	4	2	3	2	3	2	1	2	1	2	2	4	3	3	3	3	4	4	4	3	3	3	3	3	3	3	3	3	4	3	3	2
442	2	1	3	1	1	1	2	2	1	1	1	2	1	2	1	2	1	2	2	0	2	0	1	1	1	1	2	2	2	3	1	2	2	1	3	2	1	2	1	2	2	1	2	1	2	1	1	2	2
443	2	1	2	1	1	1	2	2	1	2	2	2	4	3	3	4	2	3	2	3	2	3	2	0	2	0	1	1	4	2	4	2	3	4	2	4	2	1	2	1	2	3	3	3	2	3	2	2	1
444	1	4	1	3	1	1	4	4	4	4	3	3	3	4	4	3	3	4	4	0	0	0	1	1	1	1	0	1	4	4	3	3	3	3	4	4	3	4	3	4	3	4	3	3	3	4	3	4	1
445	2	1	1	1	1	1	3	2	2	4	3	4	3	2	2	2	2	3	3	1	1	1	1	0	0	1	1	1	3	1	3	3	3	1	3	3	1	1	1	1	1	1	1	1	3	1	1	1	2
446	2	3	1	3	1	1	2	3	2	4	3	3	1	1	2	2	2	3	3	2	3	2	2	1	1	2	1	1	1	2	2	1	2	1	1	2	4	2	3	3	3	3	3	3	2	4	3	3	2
447	1	1	1	3	1	1	3	2	2	1	1	1	3	3	2	2	3	4	4	2	3	2	2	0	1	1	1	1	1	1	2	2	1	2	1	2	3	2	2	3	2	3	3	3	3	3	3	2	1
448	2	4	1	1	2	1	4	3	3	1	2	1	3	3	2	2	2	3	3	1	1	1	2	2	3	2	2	1	3	3	2	2	2	2	2	3	2	3	1	3	2	2	2	1	1	2	2	1	2
449	1	1	1	1	2	2	3	2	3	4	2	3	1	2	2	1	2	3	3	1	2	2	1	0	2	2	1	2	4	3	4	3	3	2	3	3	3	2	3	2	3	3	2	2	2	2	2	2	2
450	2	4	1	3	3	1	4	3	4	3	4	3	4	3	3	4	4	4	3	3	2	2	2	2	2	3	2	2	2	1	1	1	2	2	2	1	1	1	1	2	1	2	1	2	1	2	2	1	2
451	2	2	1	3	1	1	4	2	4	2	3	3	3	2	2	2	2	4	4	2	2	2	2	2	1	1	3	3	3	2	3	2	3	3	2	2	3	3	3	2	3	3	3	3	2	3	3	2	2
452	1	2	3	1	3	2	4	4	4	2	2	2	4	3	4	4	3	1	2	0	0	2	1	2	2	2	2	3	2	2	1	1	2	3	1	2	1	2	2	1	1	1	1	2	2	2	1	2	1
453	2	1	2	1	1	2	3	3	3	2	2	2	3	3	2	3	3	1	2	1	1	0	1	0	1	1	1	0	2	3	2	2	3	1	2	1	4	4	4	3	2	3	4	2	4	4	2	3	2
454	1	3	3	3	1	4	3	3	3	4	4	4	3	3	3	4	3	4	4	0	1	2	2	2	1	2	2	2	2	3	1	2	1	2	3	1	3	2	3	2	3	3	2	3	3	3	2	3	1
455	2	1	1	3	1	2	3	2	2	4	2	3	2	3	3	3	2	2	1	1	2	2	2	2	2	3	1	2	3	2	2	2	3	3	3	3	4	3	2	4	2	2	4	3	2	3	2	4	1
456	2	3	1	1	3	2	2	1	2	1	2	1	3	2	3	2	2	3	3	0	1	0	0	1	0	1	1	1	1	3	1	1	1	1	1	1	3	3	1	1	3	1	1	1	3	1	3	1	2
457	2	3	1	3	1	2	1	1	1	1	2	2	4	2	2	3	3	3	2	2	3	2	1	1	1	1	1	2	2	3	1	2	2	3	1	1	3	2	3	3	3	2	3	2	3	3	3	3	1
458	1	3	1	3	2	2	2	1	2	3	2	3	2	2	2	1	3	1	2	3	3	3	2	1	1	1	1	2	2	3	2	1	1	2	1	3	2	2	2	2	2	3	2	1	2	1	3	3	1
459	1	2	1	3	1	2	4	2	2	4	2	4	1	1	1	2	1	4	3	3	2	2	2	2	2	1	3	2	3	2	3	3	2	2	2	2	2	2	2	1	3	1	3	3	1	1	2	2	1
460	2	1	1	1	1	1	1	1	1	4	3	3	2	2	1	2	2	4	3	3	3	2	3	1	1	2	2	1	2	3	1	2	2	1	2	1	4	3	3	4	4	3	4	3	3	3	3	3	1
461	2	3	2	1	2	1	3	3	3	4	3	4	3	3	3	3	4	4	3	0	1	0	1	0	1	1	1	0	3	4	4	4	3	4	4	4	3	3	4	3	3	3	4	3	3	4	4	3	2
462	2	1	1	1	1	1	4	3	3	4	4	2	2	2	3	2	2	3	2	2	3	2	3	3	2	3	3	3	2	3	1	3	3	3	2	2	1	1	2	1	1	2	1	1	1	2	1	2	2
463	2	2	2	1	2	1	4	2	3	4	3	3	2	3	2	1	3	4	3	3	2	2	2	2	2	1	2	2	3	2	3	3	3	2	3	2	2	3	2	1	2	2	2	2	2	2	1	2	1
464	2	1	2	1	1	1	1	2	1	1	2	1	2	1	2	2	2	2	1	1	0	1	1	0	1	1	1	1	3	4	4	3	3	4	3	4	3	3	4	4	3	3	3	4	4	4	4	3	2
465	1	1	2	1	2	3	4	4	4	3	3	4	4	4	4	4	3	4	4	3	2	3	3	0	1	1	0	0	3	3	4	3	3	4	4	3	3	4	3	3	3	4	4	3	4	4	4	3	1
466	2	1	2	2	1	2	1	2	1	4	4	3	2	2	2	3	1	2	1	0	2	1	0	0	1	1	1	0	3	3	3	3	3	3	3	3	3	3	3	3	3	3	3	3	3	3	3	3	1
467	1	2	1	3	1	1	3	3	3	2	2	1	3	2	3	2	3	2	2	3	3	2	3	0	1	0	0	1	2	1	2	2	2	2	2	2	4	3	2	2	3	3	4	4	2	4	2	3	1
468	2	1	2	1	1	1	1	2	2	1	1	2	2	2	2	3	1	2	2	2	2	2	3	3	2	2	2	2	3	1	1	3	1	3	1	3	1	1	1	1	1	1	1	1	1	1	1	1	2
469	1	2	2	1	1	2	2	2	3	4	3	4	2	1	1	1	3	3	2	2	1	1	1	2	2	2	1	2	1	1	2	2	1	1	1	2	3	3	3	3	3	3	2	2	2	2	3	3	2
470	1	1	3	1	1	2	2	2	2	3	3	3	1	2	2	2	1	3	2	3	2	3	2	1	1	2	1	1	4	2	2	3	3	3	2	2	1	1	1	2	1	2	1	2	2	1	2	2	2
471	1	1	2	1	1	1	3	2	2	1	1	1	4	3	3	3	3	1	2	1	2	1	1	2	2	2	2	1	1	1	2	1	2	1	2	2	3	3	2	2	3	3	3	2	3	2	3	2	2
472	1	1	2	1	1	2	1	1	1	2	1	2	3	2	3	2	3	2	3	1	1	1	1	1	1	1	1	0	4	2	3	4	3	4	3	3	3	2	2	2	3	3	2	2	3	2	2	2	2
473	2	2	2	1	1	2	3	2	2	3	2	3	4	3	2	4	2	1	1	2	2	3	2	2	2	2	1	2	2	2	1	3	2	1	3	3	1	1	1	1	1	1	2	1	2	2	2	2	2
474	1	3	1	1	1	2	4	2	3	3	2	3	1	2	2	1	1	2	3	0	1	2	1	2	1	2	2	2	4	2	4	3	3	3	2	3	3	3	2	2	2	3	2	2	2	3	2	3	1
475	2	2	2	1	1	2	4	2	3	3	2	2	1	2	1	1	1	4	3	1	2	2	1	1	2	2	2	1	2	2	3	2	2	3	2	2	2	2	2	3	1	2	1	2	2	3	3	1	2
476	2	2	1	1	2	1	2	2	2	1	2	2	1	2	2	2	1	2	2	2	3	2	3	2	2	2	3	2	1	1	1	2	1	1	1	2	4	2	3	3	4	3	4	3	2	3	3	2	2
477	2	1	2	1	1	2	3	2	3	2	1	2	1	2	2	1	2	2	3	1	2	2	1	3	3	2	2	3	3	3	3	3	3	3	2	3	2	2	1	3	2	3	2	3	3	3	3	2	1
478	1	3	1	1	1	1	3	3	2	1	1	2	2	1	2	3	2	1	1	2	2	2	2	2	3	2	2	3	3	3	3	1	1	1	1	1	3	3	3	3	3	3	3	1	3	3	3	3	2
479	2	2	1	1	2	1	2	1	1	2	2	2	2	2	1	2	2	1	1	3	2	2	2	2	3	3	3	3	2	1	2	2	3	2	1	2	4	3	4	2	2	2	3	3	2	2	3	4	2
480	1	3	3	1	1	3	1	2	2	2	2	1	2	2	1	2	2	2	2	1	1	1	2	0	0	2	2	0	3	3	3	3	3	3	3	4	3	4	4	4	4	4	3	4	3	4	3	3	1
481	1	2	2	1	1	1	2	2	2	1	1	2	1	1	1	2	1	2	3	1	2	2	2	1	2	1	1	2	3	3	3	3	3	3	3	3	3	3	3	3	3	3	3	3	3	3	3	3	2
482	2	2	1	1	1	1	3	4	3	3	3	3	4	4	3	4	4	4	3	0	1	2	0	0	0	1	2	1	2	1	2	3	1	2	1	3	3	2	2	3	2	3	2	3	2	3	2	3	1
483	1	3	1	3	3	1	1	1	2	2	2	2	3	2	2	3	3	3	2	1	1	1	1	0	0	1	0	1	1	2	1	1	2	2	1	2	4	3	2	3	3	3	3	3	4	3	4	3	2
484	1	3	5	1	3	4	1	2	1	2	2	1	3	2	2	3	2	4	3	3	2	2	2	0	1	1	1	1	3	3	3	3	2	2	2	2	4	4	2	3	4	3	3	3	3	3	3	2	2
485	1	3	1	1	1	3	4	3	3	3	2	3	4	4	4	2	3	1	1	1	2	1	1	2	3	2	2	2	1	2	1	2	1	1	1	2	2	1	1	2	3	2	2	2	1	2	3	2	1
486	2	1	1	1	1	1	3	2	3	2	3	2	2	2	1	2	3	2	2	2	2	3	2	0	1	2	2	2	4	4	2	3	2	3	2	2	4	4	3	2	3	3	2	3	4	3	4	3	1
487	1	1	2	1	1	2	2	3	2	3	2	3	3	3	3	2	3	1	2	3	3	3	2	2	2	3	1	2	4	3	4	4	3	4	3	4	3	3	3	4	3	3	3	3	3	4	4	4	2
488	1	1	2	1	1	2	3	2	2	1	1	2	3	3	2	3	2	2	1	0	2	1	0	3	3	2	2	2	1	1	1	1	2	1	2	1	4	4	2	2	3	4	2	3	4	4	2	4	2
489	2	2	1	1	2	2	4	2	3	2	2	2	1	1	2	2	2	4	3	0	0	2	1	3	2	3	2	2	1	1	1	2	2	2	2	1	3	2	2	3	2	2	2	3	2	2	2	3	2
490	1	1	3	1	1	3	3	2	3	4	4	2	1	2	1	2	2	1	2	1	1	1	2	2	2	1	1	3	4	4	2	2	4	2	3	3	4	2	2	3	3	2	2	2	2	3	2	3	2
491	1	3	2	3	1	4	4	4	3	3	3	2	4	3	2	2	3	1	1	1	2	2	1	3	2	3	2	3	4	2	3	3	3	2	2	3	4	4	3	3	4	4	2	3	3	2	3	4	2
492	2	2	1	1	1	1	4	2	3	4	3	2	3	3	3	2	2	4	3	3	2	3	3	0	1	1	0	1	3	2	2	2	2	3	2	3	2	2	1	1	2	2	1	1	1	2	1	2	2
493	2	2	1	1	1	1	4	2	2	1	2	2	2	1	1	3	2	1	1	0	2	0	1	2	2	3	3	2	3	3	3	3	3	2	3	3	3	3	2	3	3	3	2	2	3	2	3	2	2
494	2	2	1	3	3	1	4	4	3	3	3	3	3	3	3	3	3	3	4	2	2	3	2	3	2	3	3	3	2	1	1	3	2	1	3	2	2	2	1	2	1	1	2	1	2	2	2	3	2
495	1	1	1	1	2	2	1	2	1	1	1	1	1	2	2	2	1	2	1	1	0	1	1	1	1	1	1	1	3	3	3	2	2	3	2	3	4	3	3	3	4	3	3	2	4	3	4	4	2
496	1	1	2	1	1	2	2	3	3	1	2	1	4	2	3	3	3	1	2	2	1	2	1	0	1	1	1	2	1	2	2	1	1	2	1	2	4	3	3	4	2	2	3	3	3	3	3	2	1
497	1	4	2	1	1	2	1	1	2	2	2	2	1	1	2	1	1	1	1	2	2	3	3	3	2	2	2	3	3	3	3	4	3	3	3	4	3	4	3	3	3	3	3	3	3	4	4	3	2
498	1	1	2	1	1	3	2	1	2	1	2	1	3	2	2	2	3	1	2	3	2	2	2	3	2	3	2	2	4	4	2	4	3	2	3	3	2	2	2	2	2	2	2	3	3	3	2	2	1
499	2	3	1	3	2	1	2	2	2	1	2	1	3	3	3	2	3	1	1	0	0	1	1	1	1	2	1	1	3	3	3	3	3	3	3	3	1	1	1	1	1	1	1	1	1	1	1	1	2
500	2	3	1	3	2	1	2	1	2	1	2	1	3	2	2	3	2	2	1	0	2	2	1	1	1	1	2	2	1	2	1	1	1	2	2	1	2	1	1	2	2	3	2	1	2	3	2	3	2
501	1	1	2	1	1	1	4	2	4	2	3	1	1	1	1	1	2	2	3	2	3	3	3	3	3	3	2	2	3	1	1	3	1	3	1	3	1	1	1	1	1	1	1	1	1	1	3	3	2
502	1	2	3	1	1	3	2	2	1	4	3	3	2	1	2	2	1	2	3	1	1	1	1	3	2	3	2	3	3	3	3	1	3	3	3	3	1	1	1	1	1	1	1	1	1	1	1	1	2
503	2	2	1	3	1	3	2	1	1	1	2	2	2	1	2	2	1	2	1	1	0	1	1	1	1	0	0	1	4	3	4	3	4	3	4	3	4	3	4	3	4	3	4	3	4	4	3	4	1
504	1	1	1	1	1	1	1	1	2	2	2	2	2	1	2	1	1	1	2	1	1	0	0	0	1	0	1	0	3	3	3	3	3	3	3	3	3	3	3	3	3	3	3	3	3	3	3	3	2
505	2	1	4	1	1	2	1	1	2	2	2	2	1	1	1	1	2	2	2	1	1	0	0	0	1	0	0	1	3	4	3	4	3	4	4	3	3	4	4	4	3	3	4	4	3	4	4	3	1
506	2	2	2	1	2	2	4	4	3	2	1	1	4	2	3	3	3	1	2	2	2	1	2	0	1	0	1	1	1	2	2	2	2	2	2	2	2	1	1	1	1	2	3	2	3	2	2	2	2
507	1	3	2	1	1	1	3	2	3	3	2	2	3	2	2	2	3	2	2	3	3	2	2	1	2	2	2	1	1	1	2	2	2	2	1	1	3	2	2	2	2	2	2	3	2	2	3	3	2
508	2	2	4	1	1	3	4	3	2	1	2	1	1	2	2	1	2	1	2	3	2	2	2	1	1	2	2	1	1	1	1	1	1	1	1	1	3	3	3	3	3	3	3	1	1	3	3	1	2
509	2	1	2	3	1	1	2	1	1	2	2	1	2	2	1	1	1	2	1	3	3	2	3	3	3	2	3	2	4	3	3	4	3	3	4	2	4	2	3	3	3	3	3	3	3	3	4	3	2
510	1	1	3	1	1	1	4	3	2	1	2	1	4	2	3	2	2	4	3	2	2	2	1	0	2	0	2	0	3	3	2	3	3	2	2	3	4	2	3	3	2	3	3	3	2	4	2	4	2
511	1	1	2	1	1	1	3	3	3	1	2	2	2	2	2	3	3	3	2	1	1	2	1	3	3	2	3	3	2	3	2	1	2	2	3	2	2	2	3	2	1	2	1	2	2	2	3	3	1
512	2	2	1	1	2	1	4	2	4	4	3	3	3	2	3	3	2	4	2	2	2	3	3	3	2	2	3	3	3	3	3	3	3	3	3	3	3	3	3	3	3	3	3	3	3	3	3	3	1
513	2	3	2	3	2	1	1	1	1	1	1	2	3	3	3	2	2	2	2	2	3	2	2	2	2	3	3	3	4	4	3	3	3	3	2	2	1	2	1	2	1	2	1	2	2	1	1	1	2
514	1	3	2	1	3	1	2	1	1	1	1	2	2	1	1	1	2	2	2	3	2	3	2	3	2	3	2	3	1	2	1	1	2	2	2	1	2	2	2	2	1	3	2	2	3	3	3	2	1
515	1	1	1	1	1	1	3	4	4	3	4	4	4	4	3	3	3	4	3	0	0	1	0	0	0	1	0	1	4	3	4	4	4	4	4	4	3	3	3	3	4	4	3	3	4	3	3	3	2
516	2	2	1	1	1	3	4	3	2	4	4	3	3	2	2	2	2	4	3	1	1	2	1	1	2	2	1	2	4	3	3	3	2	2	3	4	4	4	2	3	4	3	4	3	3	3	2	4	2
517	2	2	2	1	1	1	1	2	1	2	1	1	4	4	4	3	3	3	3	3	2	2	3	3	2	2	3	2	4	3	3	4	3	3	3	4	2	2	1	3	2	2	2	2	1	1	1	2	1
518	1	1	2	1	1	2	3	2	3	3	2	3	2	3	1	1	1	4	3	0	0	2	1	0	0	2	0	1	2	2	2	2	3	2	2	2	3	2	3	3	2	2	2	2	3	2	3	2	2
519	1	2	2	1	1	4	2	2	2	1	2	1	1	1	1	1	1	1	1	1	0	0	1	1	1	0	0	1	2	2	1	1	1	2	1	1	2	2	2	2	2	2	2	1	2	1	2	2	1
520	1	3	3	2	2	3	3	3	3	3	3	2	1	1	1	2	1	3	2	1	2	2	2	2	2	1	1	3	3	3	4	3	4	3	3	3	3	3	4	3	4	4	3	4	4	4	3	3	1
521	2	1	1	1	1	1	1	1	1	2	2	2	2	2	1	1	1	2	2	2	2	3	3	2	2	3	3	2	4	3	2	4	3	3	4	3	2	1	2	3	3	3	2	3	3	1	3	3	2
522	1	2	2	1	1	3	4	3	3	1	1	2	3	2	3	2	3	4	2	2	2	1	3	1	2	1	2	2	4	3	3	2	2	4	3	2	4	3	3	3	3	2	4	3	2	4	4	3	1
523	2	1	1	3	1	2	3	3	3	2	2	1	1	2	2	1	1	3	3	0	0	1	0	0	1	0	0	0	2	3	3	2	2	2	2	2	1	1	2	2	2	2	1	2	2	2	1	2	2
524	1	2	1	1	1	1	4	4	3	4	4	3	3	4	3	4	3	3	3	1	1	2	2	3	2	2	2	3	3	2	2	3	2	3	3	2	4	2	3	2	3	4	3	4	3	4	2	3	1
525	2	2	3	1	3	3	1	1	2	2	2	1	3	3	3	3	3	1	1	1	2	1	1	0	2	1	1	1	2	2	3	2	3	1	2	2	4	3	4	4	3	4	2	3	3	2	3	2	1
526	1	2	2	1	1	3	4	3	2	4	3	3	4	3	4	4	2	2	2	0	1	1	1	1	1	1	1	1	3	1	3	1	3	3	3	3	1	1	1	1	1	1	1	3	1	1	1	1	2
527	2	2	2	3	3	3	2	2	2	1	1	2	1	1	2	1	1	1	2	3	2	2	2	2	2	3	3	2	1	1	1	1	2	1	1	2	4	3	4	3	3	3	3	2	4	2	2	3	2
528	1	2	2	1	3	3	4	4	2	2	2	1	1	1	2	1	1	4	3	1	2	2	2	1	2	1	2	1	4	3	3	3	3	3	3	4	3	3	3	3	3	3	4	3	3	4	3	3	1
529	2	3	1	3	1	1	2	1	2	1	2	1	2	2	2	2	2	4	4	1	2	1	1	2	2	2	3	1	2	2	3	1	2	2	2	1	4	4	2	4	4	3	3	2	3	3	3	2	2
[truncated: 63 more columns]
